# Supplementary material for: Contrasting population genomic structuring of northern pike ( Esox lucius L.) in fresh‐ and brackish water environments: Implications for management and conservation
Source: J Fish Biol. 2026 Mar 30;108(5):1599–613. doi: 10.1111/jfb.70417 (PMC13273091; doi:10.1111/jfb.70417)
Supplement: Supplementary file 1 — DATA S1 [file JFB-108-1599-s001.xls]

## Sheet: Supporting information S1
SNPs and their location at putative genes under selection. Gene symbols are according to the northern pike reference genome GCA_011004845.1
	CHROM	SNP Postion		REF	REF	ALT	Gene type	Name	Symbol	Gene ID	Functional categories
27716	NC_047588.1	17892864		351373:249:+	T	C	protein coding	ADAM metallopeptidase domain 15	adam15	105028489	downstream_gene_variant
27719	NC_047588.1	17892864		351377:29:-	T	C	protein coding	ADAM metallopeptidase domain 16	adam15	105028489	downstream_gene_variant
5579	NC_047573.1	6361297		74177:10:+	T	A	protein coding	adhesion G protein-coupled receptor B3	adgrb3	105025819	non_coding_transcript_variant
5580	NC_047573.1	6361297		74177:10:+	T	A	protein coding	adhesion G protein-coupled receptor B3	adgrb3	105025819	non_coding_transcript_variant
5581	NC_047573.1	6361297		74177:10:+	T	A	protein coding	adhesion G protein-coupled receptor B3	adgrb3	105025819	non_coding_transcript_variant
5582	NC_047573.1	6361297		74177:10:+	T	A	protein coding	adhesion G protein-coupled receptor B3	adgrb3	105025819	non_coding_transcript_variant
5583	NC_047573.1	6361297		74177:10:+	T	A	protein coding	adhesion G protein-coupled receptor B3	adgrb3	105025819	non_coding_transcript_variant
5584	NC_047573.1	6361297		74177:10:+	T	A	protein coding	adhesion G protein-coupled receptor B3	adgrb3	105025819	non_coding_transcript_variant
5585	NC_047573.1	6361297		74177:10:+	T	A	protein coding	adhesion G protein-coupled receptor B3	adgrb3	105025819	non_coding_transcript_variant
5586	NC_047573.1	6361297		74177:10:+	T	A	protein coding	adhesion G protein-coupled receptor B3	adgrb3	105025819	non_coding_transcript_variant
5587	NC_047573.1	6361297		74177:10:+	T	A	protein coding	adhesion G protein-coupled receptor B3	adgrb3	105025819	non_coding_transcript_variant
5588	NC_047573.1	6361297		74177:10:+	T	A	protein coding	adhesion G protein-coupled receptor B3	adgrb3	105025819	non_coding_transcript_variant
5589	NC_047573.1	6361297		74177:10:+	T	A	protein coding	adhesion G protein-coupled receptor B3	adgrb3	105025819	non_coding_transcript_variant
5590	NC_047573.1	6361297		74177:10:+	T	A	protein coding	adhesion G protein-coupled receptor B3	adgrb3	105025819	non_coding_transcript_variant
5591	NC_047573.1	6361297		74177:10:+	T	A	protein coding	adhesion G protein-coupled receptor B3	adgrb3	105025819	non_coding_transcript_variant
5592	NC_047573.1	6361297		74177:10:+	T	A	protein coding	adhesion G protein-coupled receptor B3	adgrb3	105025819	non_coding_transcript_variant
5593	NC_047573.1	6361297		74177:10:+	T	A	protein coding	adhesion G protein-coupled receptor B3	adgrb3	105025819	non_coding_transcript_variant
5594	NC_047573.1	6361297		74177:10:+	T	A	protein coding	adhesion G protein-coupled receptor B3	adgrb3	105025819	non_coding_transcript_variant
5675	NC_047573.1	6361349		74180:154:-	C	T	protein coding	adhesion G protein-coupled receptor B3	adgrb3	105025819	non_coding_transcript_variant
5676	NC_047573.1	6361349		74180:154:-	C	T	protein coding	adhesion G protein-coupled receptor B3	adgrb3	105025819	non_coding_transcript_variant
5677	NC_047573.1	6361349		74180:154:-	C	T	protein coding	adhesion G protein-coupled receptor B3	adgrb3	105025819	non_coding_transcript_variant
5678	NC_047573.1	6361349		74180:154:-	C	T	protein coding	adhesion G protein-coupled receptor B3	adgrb3	105025819	non_coding_transcript_variant
5679	NC_047573.1	6361349		74180:154:-	C	T	protein coding	adhesion G protein-coupled receptor B3	adgrb3	105025819	non_coding_transcript_variant
5680	NC_047573.1	6361349		74180:154:-	C	T	protein coding	adhesion G protein-coupled receptor B3	adgrb3	105025819	non_coding_transcript_variant
5681	NC_047573.1	6361349		74180:154:-	C	T	protein coding	adhesion G protein-coupled receptor B3	adgrb3	105025819	non_coding_transcript_variant
5682	NC_047573.1	6361349		74180:154:-	C	T	protein coding	adhesion G protein-coupled receptor B3	adgrb3	105025819	non_coding_transcript_variant
5683	NC_047573.1	6361349		74180:154:-	C	T	protein coding	adhesion G protein-coupled receptor B3	adgrb3	105025819	non_coding_transcript_variant
5684	NC_047573.1	6361349		74180:154:-	C	T	protein coding	adhesion G protein-coupled receptor B3	adgrb3	105025819	non_coding_transcript_variant
5685	NC_047573.1	6361349		74180:154:-	C	T	protein coding	adhesion G protein-coupled receptor B3	adgrb3	105025819	non_coding_transcript_variant
5686	NC_047573.1	6361349		74180:154:-	C	T	protein coding	adhesion G protein-coupled receptor B3	adgrb3	105025819	non_coding_transcript_variant
5687	NC_047573.1	6361349		74180:154:-	C	T	protein coding	adhesion G protein-coupled receptor B3	adgrb3	105025819	non_coding_transcript_variant
5688	NC_047573.1	6361349		74180:154:-	C	T	protein coding	adhesion G protein-coupled receptor B3	adgrb3	105025819	non_coding_transcript_variant
5689	NC_047573.1	6361349		74180:154:-	C	T	protein coding	adhesion G protein-coupled receptor B3	adgrb3	105025819	non_coding_transcript_variant
5690	NC_047573.1	6361349		74180:154:-	C	T	protein coding	adhesion G protein-coupled receptor B3	adgrb3	105025819	non_coding_transcript_variant
26492	NC_047587.1	29750171		334238:201:+	T	C	protein coding	adhesion G protein-coupled receptor B3	akap13	105030731	non_coding_transcript_variant
26493	NC_047587.1	29750171		334238:201:+	T	C	protein coding	A-kinase anchor protein 13 isoform	akap13	105030731	non_coding_transcript_variant
26494	NC_047587.1	29750171		334238:201:+	T	C	protein coding	A-kinase anchor protein 13 isoform	akap13	105030731	non_coding_transcript_variant
26495	NC_047587.1	29750171		334238:201:+	T	C	protein coding	A-kinase anchor protein 13 isoform	akap13	105030731	non_coding_transcript_variant
26496	NC_047587.1	29750171		334238:201:+	T	C	protein coding	A-kinase anchor protein 13 isoform	akap13	105030731	non_coding_transcript_variant
26497	NC_047587.1	29750171		334238:201:+	T	C	protein coding	A-kinase anchor protein 13 isoform	akap13	105030731	non_coding_transcript_variant
26498	NC_047587.1	29750171		334238:201:+	T	C	protein coding	A-kinase anchor protein 13 isoform	akap13	105030731	non_coding_transcript_variant
26506	NC_047587.1	29750171		334241:47:-	T	C	protein coding	A-kinase anchor protein 13 isoform	akap13	105030731	non_coding_transcript_variant
26507	NC_047587.1	29750171		334241:47:-	T	C	protein coding	A-kinase anchor protein 13 isoform	akap13	105030731	non_coding_transcript_variant
26508	NC_047587.1	29750171		334241:47:-	T	C	protein coding	A-kinase anchor protein 13 isoform	akap13	105030731	non_coding_transcript_variant
26509	NC_047587.1	29750171		334241:47:-	T	C	protein coding	A-kinase anchor protein 13 isoform	akap13	105030731	non_coding_transcript_variant
26510	NC_047587.1	29750171		334241:47:-	T	C	protein coding	A-kinase anchor protein 13 isoform	akap13	105030731	non_coding_transcript_variant
26511	NC_047587.1	29750171		334241:47:-	T	C	protein coding	A-kinase anchor protein 13 isoform	akap13	105030731	non_coding_transcript_variant
26512	NC_047587.1	29750171		334241:47:-	T	C	protein coding	A-kinase anchor protein 13 isoform	akap13	105030731	non_coding_transcript_variant
3869	NC_047571.1	33564198		54695:28:+	C	T	protein coding	ankyrin repeat domain 12	ankrd12	105025340	downstream_gene_variant
3870	NC_047571.1	33564198		54695:28:+	C	T	protein coding	ankyrin repeat domain 13	ankrd12	105025340	downstream_gene_variant
3871	NC_047571.1	33564198		54695:28:+	C	T	protein coding	ankyrin repeat domain 14	ankrd12	105025340	downstream_gene_variant
3872	NC_047571.1	33564198		54695:28:+	C	T	protein coding	ankyrin repeat domain 15	ankrd12	105025340	downstream_gene_variant
3873	NC_047571.1	33564198		54695:28:+	C	T	protein coding	ankyrin repeat domain 16	ankrd12	105025340	downstream_gene_variant
3874	NC_047571.1	33564198		54695:28:+	C	T	protein coding	ankyrin repeat domain 17	ankrd12	105025340	downstream_gene_variant
3875	NC_047571.1	33564198		54695:28:+	C	T	protein coding	ankyrin repeat domain 18	ankrd12	105025340	downstream_gene_variant
3876	NC_047571.1	33564198		54695:28:+	C	T	protein coding	ankyrin repeat domain 19	ankrd12	105025340	downstream_gene_variant
3877	NC_047571.1	33564198		54695:28:+	C	T	protein coding	ankyrin repeat domain 20	ankrd12	105025340	downstream_gene_variant
3878	NC_047571.1	33564198		54695:28:+	C	T	protein coding	ankyrin repeat domain 21	ankrd12	105025340	downstream_gene_variant
3879	NC_047571.1	33564198		54695:28:+	C	T	protein coding	ankyrin repeat domain 22	ankrd12	105025340	downstream_gene_variant
7712	NC_047575.1	9706350		109161:92:+	C	A	protein coding	Bardet-Biedl syndrome 12	bbs1	105028156	non_coding_transcript_variant
7713	NC_047575.1	9706350		109161:92:+	C	A	protein coding	Bardet-Biedl syndrome 13	bbs1	105028156	non_coding_transcript_variant
7716	NC_047575.1	9706454		109161:196:+	G	A	protein coding	Bardet-Biedl syndrome 14	bbs1	105028156	non_coding_transcript_variant
7717	NC_047575.1	9706454		109161:196:+	G	A	protein coding	Bardet-Biedl syndrome 15	bbs1	105028156	non_coding_transcript_variant
7720	NC_047575.1	9706454		109163:56:-	G	A	protein coding	Bardet-Biedl syndrome 16	bbs1	105028156	non_coding_transcript_variant
7721	NC_047575.1	9706454		109163:56:-	G	A	protein coding	Bardet-Biedl syndrome 17	bbs1	105028156	non_coding_transcript_variant
7724	NC_047575.1	9706350		109163:160:-	C	A	protein coding	Bardet-Biedl syndrome 18	bbs1	105028156	non_coding_transcript_variant
7725	NC_047575.1	9706350		109163:160:-	C	A	protein coding	Bardet-Biedl syndrome 19	bbs1	105028156	non_coding_transcript_variant
2979	NC_047571.1	10305272		43605:58:+	C	T	protein coding	bone morphogenetic protein/retinoic acid inducible neural-specific 2	brinp2	105018207	non_coding_transcript_variant
2980	NC_047571.1	10305272		43605:58:+	C	T	protein coding	bone morphogenetic protein/retinoic acid inducible neural-specific 2	brinp2	105018207	non_coding_transcript_variant
2981	NC_047571.1	10305272		43605:58:+	C	T	protein coding	bone morphogenetic protein/retinoic acid inducible neural-specific 2	brinp2	105018207	non_coding_transcript_variant
2991	NC_047571.1	10305272		43608:170:-	C	T	protein coding	bone morphogenetic protein/retinoic acid inducible neural-specific 2	brinp2	105018207	non_coding_transcript_variant
2992	NC_047571.1	10305272		43608:170:-	C	T	protein coding	bone morphogenetic protein/retinoic acid inducible neural-specific 2	brinp2	105018207	non_coding_transcript_variant
2993	NC_047571.1	10305272		43608:170:-	C	T	protein coding	bone morphogenetic protein/retinoic acid inducible neural-specific 2	brinp2	105018207	non_coding_transcript_variant
30239	NC_047590.1	2445815		379637:117:+	G	C	protein coding	chromosome 22 C3orf70 homolog	c22h3orf70	105020037	non_coding_transcript_variant
30241	NC_047590.1	2445815		379640:221:-	G	C	protein coding	chromosome 22 C3orf70 homolog	c22h3orf70	105020037	non_coding_transcript_variant
3253	NC_047571.1	19677248		48336:22:+	T	G	protein coding	capping protein regulator and myosin 1 linker 3	carmil3	105021399	non_coding_transcript_variant
3254	NC_047571.1	19677248		48336:22:+	T	G	protein coding	capping protein regulator and myosin 1 linker 4	carmil3	105021399	non_coding_transcript_variant
3255	NC_047571.1	19677248		48336:22:+	T	G	protein coding	capping protein regulator and myosin 1 linker 5	carmil3	105021399	non_coding_transcript_variant
31359	NC_047591.1	2950253		391587:236:+	G	A	protein coding	dynein axonemal intermediate chain 7	casc1	105020126	upstream_gene_variant
31360	NC_047591.1	2950253		391587:236:+	G	A	protein coding	dynein axonemal intermediate chain 7	casc1	105020126	upstream_gene_variant
31361	NC_047591.1	2950253		391587:236:+	G	A	protein coding	dynein axonemal intermediate chain 7	casc1	105020126	upstream_gene_variant
31362	NC_047591.1	2950253		391587:236:+	G	A	protein coding	dynein axonemal intermediate chain 7	casc1	105020126	upstream_gene_variant
31381	NC_047591.1	2950253		391590:28:-	G	A	protein coding	dynein axonemal intermediate chain 7	casc1	105020126	upstream_gene_variant
31382	NC_047591.1	2950253		391590:28:-	G	A	protein coding	dynein axonemal intermediate chain 7	casc1	105020126	upstream_gene_variant
31383	NC_047591.1	2950253		391590:28:-	G	A	protein coding	dynein axonemal intermediate chain 7	casc1	105020126	upstream_gene_variant
31384	NC_047591.1	2950253		391590:28:-	G	A	protein coding	dynein axonemal intermediate chain 7	casc1	105020126	upstream_gene_variant
27225	NC_047588.1	7209199		346230:290:+	A	G	protein coding	COP9 constitutive photomorphogenic homolog subunit 7A	cops7a	105028234	non_coding_transcript_variant
27227	NC_047588.1	7209199		346233:21:-	A	G	protein coding	COP9 constitutive photomorphogenic homolog subunit 7A	cops7a	105028234	non_coding_transcript_variant
27231	NC_047588.1	7233349		346242:309:-	A	G	protein coding	COP9 constitutive photomorphogenic homolog subunit 7A	cops7a	105028234	non_coding_transcript_variant
25685	NC_047587.1	6055794		322929:14:-	A	G	protein coding	calcium release activated channel regulator 2Aa	cracr2aa	105018126	non_coding_transcript_variant
25686	NC_047587.1	6055794		322929:14:-	A	G	protein coding	calcium release activated channel regulator 2Aa	cracr2aa	105018126	non_coding_transcript_variant
25687	NC_047587.1	6055794		322929:14:-	A	G	protein coding	calcium release activated channel regulator 2Aa	cracr2aa	105018126	non_coding_transcript_variant
25688	NC_047587.1	6055794		322929:14:-	A	G	protein coding	calcium release activated channel regulator 2Aa	cracr2aa	105018126	non_coding_transcript_variant
25689	NC_047587.1	6055794		322929:14:-	A	G	protein coding	calcium release activated channel regulator 2Aa	cracr2aa	105018126	non_coding_transcript_variant
25690	NC_047587.1	6055794		322929:14:-	A	G	protein coding	calcium release activated channel regulator 2Aa	cracr2aa	105018126	non_coding_transcript_variant
27704	NC_047588.1	17829289		351316:297:+	A	G	protein coding	DC-STAMP domain containing 2	dcst2	105028488	upstream_gene_variant
27708	NC_047588.1	17829289		351316:297:+	A	G	protein coding	DC-STAMP domain containing 2	dcst2	105028488	non_coding_transcript_variant
27709	NC_047588.1	17829289		351316:297:+	A	G	protein coding	DC-STAMP domain containing 2	dcst2	105028488	non_coding_transcript_variant
27710	NC_047588.1	17829289		351320:91:-	A	G	protein coding	DC-STAMP domain containing 2	dcst2	105028488	upstream_gene_variant
27714	NC_047588.1	17829289		351320:91:-	A	G	protein coding	DC-STAMP domain containing 2	dcst2	105028488	non_coding_transcript_variant
27715	NC_047588.1	17829289		351320:91:-	A	G	protein coding	DC-STAMP domain containing 2	dcst2	105028488	non_coding_transcript_variant
29869	NC_047589.1	24331457		375429:260:+	G	C	protein coding	dipeptidyl-peptidase 6a	dpp6a	105019551	intragenic_variant
29876	NC_047589.1	24331457		375432:34:-	G	C	protein coding	dipeptidyl-peptidase 6a	dpp6a	105019551	intragenic_variant
29480	NC_047589.1	17277037		371870:324:-	A	T		dihydropyrimidine dehydrogenase a, tandem duplicate 1	dpyda.1	105022585	non_coding_transcript_variant
28516	NC_047588.1	37867981		360551:12:+	C	G		proline and glutamate rich with coiled coil 1	ercc1	114839788	upstream_gene_variant
28521	NC_047588.1	37868025		360551:56:+	T	G		proline and glutamate rich with coiled coil 1	ercc1	114839788	upstream_gene_variant
3885	NC_047571.1	33564198		54695:28:+	C	T			exon-NM_001303749.1-1		intron_variant
28123	NC_047588.1	30306908		357083:119:-	A	G			exon-NM_001303777.1-1		intron_variant
28131	NC_047588.1	30306707		357083:320:-	A	C			exon-NM_001303777.1-1		intron_variant
28519	NC_047588.1	37867981		360551:12:+	C	G			exon-NM_001303924.1-1-exon-NM_001304087.1-1		intergenic_region
28524	NC_047588.1	37868025		360551:56:+	T	G			exon-NM_001303924.1-1-exon-NM_001304087.1-1		intergenic_region
28517	NC_047588.1	37867981		360551:12:+	C	G			exon-NM_001304087.1-1		downstream_gene_variant
28522	NC_047588.1	37868025		360551:56:+	T	G			exon-NM_001304087.1-1		downstream_gene_variant
17024	NC_047581.1	11735611		219803:41:+	A	G			exon-NM_001310922.1-1		intron_variant
25013	NC_047586.1	24618967		318619:50:+	G	A			exon-XM_010863927.4-1		intron_variant
25109	NC_047586.1	24618967		318622:323:-	G	A			exon-XM_010863927.4-1		intron_variant
25011	NC_047586.1	24618967		318619:50:+	G	A			exon-XM_010863928.3-1		intron_variant
25107	NC_047586.1	24618967		318622:323:-	G	A			exon-XM_010863928.3-1		intron_variant
25014	NC_047586.1	24618967		318619:50:+	G	A			exon-XM_010863929.4-1		intron_variant
25110	NC_047586.1	24618967		318622:323:-	G	A			exon-XM_010863929.4-1		intron_variant
25012	NC_047586.1	24618967		318619:50:+	G	A			exon-XM_010863930.3-1		intron_variant
25108	NC_047586.1	24618967		318622:323:-	G	A			exon-XM_010863930.3-1		intron_variant
25015	NC_047586.1	24618967		318619:50:+	G	A			exon-XM_010863932.4-1		intron_variant
25111	NC_047586.1	24618967		318622:323:-	G	A			exon-XM_010863932.4-1		intron_variant
5537	NC_047573.1	4379332		73374:55:+	C	G			exon-XM_010867937.3-1-exon-XM_010867917.5-1		intergenic_region
5538	NC_047573.1	4379332		73377:268:-	C	G			exon-XM_010867937.3-1-exon-XM_010867917.5-1		intergenic_region
6739	NC_047574.1	4446819		91196:159:-	A	G			exon-XM_010868353.5-1		intron_variant
6740	NC_047574.1	4446819		91196:159:-	A	G			exon-XM_010868362.5-1		intron_variant
6737	NC_047574.1	4446819		91196:159:-	A	G			exon-XM_010868368.5-1		intron_variant
6738	NC_047574.1	4446819		91196:159:-	A	G			exon-XM_010868381.4-1		intron_variant
6741	NC_047574.1	4446819		91196:159:-	A	G			exon-XM_010868389.5-1		intron_variant
8350	NC_047575.1	21749531		114982:83:+	G	A			exon-XM_010868703.3-1		intron_variant
8362	NC_047575.1	21749531		114985:233:-	G	A			exon-XM_010868703.3-1		intron_variant
8004	NC_047575.1	16441127		112410:261:+	T	A			exon-XM_010870356.4-1		upstream_gene_variant
8009	NC_047575.1	16441127		112413:97:-	T	A			exon-XM_010870356.4-1		upstream_gene_variant
8005	NC_047575.1	16441127		112410:261:+	T	A			exon-XM_010870357.5-1		upstream_gene_variant
8010	NC_047575.1	16441127		112413:97:-	T	A			exon-XM_010870357.5-1		upstream_gene_variant
8008	NC_047575.1	16441127		112410:261:+	T	A			exon-XM_010870357.5-1-exon-XM_010870355.5-1		intergenic_region
8013	NC_047575.1	16441127		112413:97:-	T	A			exon-XM_010870357.5-1-exon-XM_010870355.5-1		intergenic_region
557	NC_047569.1	25459354		11741:106:-	A	G			exon-XM_010870651.1-1		downstream_gene_variant
560	NC_047569.1	25459229		11741:231:-	C	T			exon-XM_010870651.1-1		downstream_gene_variant
558	NC_047569.1	25459354		11741:106:-	A	G			exon-XM_010870651.1-1-exon-XM_020045606.2-1		intergenic_region
561	NC_047569.1	25459229		11741:231:-	C	T			exon-XM_010870651.1-1-exon-XM_020045606.2-1		intergenic_region
9781	NC_047576.1	8340537		131982:8:-	C	A			exon-XM_010871362.5-1		upstream_gene_variant
9848	NC_047576.1	11285549		133382:64:+	A	G			exon-XM_010871573.3-1		intron_variant
9850	NC_047576.1	11285549		133385:61:-	A	G			exon-XM_010871573.3-1		intron_variant
10435	NC_047576.1	22104184		138782:164:+	A	C			exon-XM_010872302.2-1-exon-XM_020048732.2-1		intergenic_region
11454	NC_047577.1	21547099		156080:9:+	T	C			exon-XM_010873044.4-1-exon-XM_010873056.3-1		intergenic_region
11455	NC_047577.1	21547137		156080:47:+	C	A			exon-XM_010873044.4-1-exon-XM_010873056.3-1		intergenic_region
11456	NC_047577.1	21547138		156080:48:+	C	G			exon-XM_010873044.4-1-exon-XM_010873056.3-1		intergenic_region
11457	NC_047577.1	21547236		156080:146:+	C	A			exon-XM_010873044.4-1-exon-XM_010873056.3-1		intergenic_region
11458	NC_047577.1	21547236		156083:122:-	C	A			exon-XM_010873044.4-1-exon-XM_010873056.3-1		intergenic_region
11459	NC_047577.1	21547138		156083:220:-	C	G			exon-XM_010873044.4-1-exon-XM_010873056.3-1		intergenic_region
11460	NC_047577.1	21547137		156083:221:-	C	A			exon-XM_010873044.4-1-exon-XM_010873056.3-1		intergenic_region
11461	NC_047577.1	21547099		156083:259:-	T	C			exon-XM_010873044.4-1-exon-XM_010873056.3-1		intergenic_region
12388	NC_047578.1	16395106		165544:106:+	T	A			exon-XM_010873791.4-1		intron_variant
14268	NC_047579.1	39591082		189990:259:+	T	C			exon-XM_010874636.4-1-exon-XM_010874638.4-1		intergenic_region
14269	NC_047579.1	39591082		189994:57:-	T	C			exon-XM_010874636.4-1-exon-XM_010874638.4-1		intergenic_region
14457	NC_047579.1	45311631		192608:77:+	G	A			exon-XM_010874906.4-1		intron_variant
14461	NC_047579.1	45311631		192611:193:-	G	A			exon-XM_010874906.4-1		intron_variant
17025	NC_047581.1	11735611		219803:41:+	A	G			exon-XM_010876120.3-1		intron_variant
17663	NC_047581.1	27555484		227213:132:+	T	G			exon-XM_010876832.5-1		intron_variant
17687	NC_047581.1	27555484		227216:171:-	T	G			exon-XM_010876832.5-1		intron_variant
17664	NC_047581.1	27555484		227213:132:+	T	G			exon-XM_010876833.5-1		intron_variant
17688	NC_047581.1	27555484		227216:171:-	T	G			exon-XM_010876833.5-1		intron_variant
17665	NC_047581.1	27555484		227213:132:+	T	G			exon-XM_010876836.5-1		intron_variant
17689	NC_047581.1	27555484		227216:171:-	T	G			exon-XM_010876836.5-1		intron_variant
17666	NC_047581.1	27555484		227213:132:+	T	G			exon-XM_010876837.5-1		intron_variant
17690	NC_047581.1	27555484		227216:171:-	T	G			exon-XM_010876837.5-1		intron_variant
18991	NC_047582.1	23700262		244166:50:+	G	A			exon-XM_010878123.5-1-exon-XM_010878126.4-1		intergenic_region
18992	NC_047582.1	23700262		244169:214:-	G	A			exon-XM_010878123.5-1-exon-XM_010878126.4-1		intergenic_region
1889	NC_047570.1	23313249		31113:255:+	G	A			exon-XM_010878552.3-1-exon-XM_013136969.4-1		intergenic_region
1890	NC_047570.1	23313249		31118:119:-	G	A			exon-XM_010878552.3-1-exon-XM_013136969.4-1		intergenic_region
20417	NC_047583.1	26309915		262573:87:-	T	C			exon-XM_010878689.4-1-exon-XM_010878683.4-1		intergenic_region
20418	NC_047583.1	26309795		262573:207:-	G	C			exon-XM_010878689.4-1-exon-XM_010878683.4-1		intergenic_region
20419	NC_047583.1	26309790		262573:212:-	A	T			exon-XM_010878689.4-1-exon-XM_010878683.4-1		intergenic_region
20420	NC_047583.1	26309732		262573:270:-	A	G			exon-XM_010878689.4-1-exon-XM_010878683.4-1		intergenic_region
22377	NC_047585.1	14715445		290826:242:+	A	C			exon-XM_010882014.4-1-exon-XM_020055913.3-1		intergenic_region
22378	NC_047585.1	14715545		290826:342:+	C	T			exon-XM_010882014.4-1-exon-XM_020055913.3-1		intergenic_region
24532	NC_047586.1	14904154		313761:330:+	T	A			exon-XM_010882415.4-1		intron_variant
24533	NC_047586.1	14904154		313761:330:+	T	A			exon-XM_010882416.4-1		intron_variant
24534	NC_047586.1	14904154		313761:330:+	T	A			exon-XM_010882417.4-1		intron_variant
25682	NC_047587.1	6055794		322929:14:-	A	G			exon-XM_010883302.3-1		intron_variant
25683	NC_047587.1	6055794		322929:14:-	A	G			exon-XM_010883303.4-1		intron_variant
25684	NC_047587.1	6055794		322929:14:-	A	G			exon-XM_010883304.3-1		intron_variant
25680	NC_047587.1	6055794		322929:14:-	A	G			exon-XM_010883305.4-1		intron_variant
25681	NC_047587.1	6055794		322929:14:-	A	G			exon-XM_010883306.3-1		intron_variant
25679	NC_047587.1	6055794		322929:14:-	A	G			exon-XM_010883308.5-1		intron_variant
28159	NC_047588.1	31515048		357641:102:-	A	G			exon-XM_010884640.3-1		intron_variant
29523	NC_047589.1	22064401		374266:313:+	C	T			exon-XM_010885775.4-1		intron_variant
29539	NC_047589.1	22064401		374269:47:-	C	T			exon-XM_010885775.4-1		intron_variant
29524	NC_047589.1	22064401		374266:313:+	C	T			exon-XM_010885776.4-1		intron_variant
29540	NC_047589.1	22064401		374269:47:-	C	T			exon-XM_010885776.4-1		intron_variant
29526	NC_047589.1	22064401		374266:313:+	C	T			exon-XM_010885777.2-1		intron_variant
29542	NC_047589.1	22064401		374269:47:-	C	T			exon-XM_010885777.2-1		intron_variant
29525	NC_047589.1	22064401		374266:313:+	C	T			exon-XM_010885778.2-1		intron_variant
29541	NC_047589.1	22064401		374269:47:-	C	T			exon-XM_010885778.2-1		intron_variant
29528	NC_047589.1	22064401		374266:313:+	C	T			exon-XM_010885779.4-1		intron_variant
29544	NC_047589.1	22064401		374269:47:-	C	T			exon-XM_010885779.4-1		intron_variant
29522	NC_047589.1	22064401		374266:313:+	C	T			exon-XM_010885781.5-1		intron_variant
29538	NC_047589.1	22064401		374269:47:-	C	T			exon-XM_010885781.5-1		intron_variant
29527	NC_047589.1	22064401		374266:313:+	C	T			exon-XM_010885782.4-1		intron_variant
29543	NC_047589.1	22064401		374269:47:-	C	T			exon-XM_010885782.4-1		intron_variant
29521	NC_047589.1	22064401		374266:313:+	C	T			exon-XM_010885783.3-1		intron_variant
29537	NC_047589.1	22064401		374269:47:-	C	T			exon-XM_010885783.3-1		intron_variant
29778	NC_047589.1	23921200		375192:52:+	A	T			exon-XM_010885815.5-1		intron_variant
29786	NC_047589.1	23921200		375197:319:-	A	T			exon-XM_010885815.5-1		intron_variant
29777	NC_047589.1	23921200		375192:52:+	A	T			exon-XM_010885816.4-1		intron_variant
29785	NC_047589.1	23921200		375197:319:-	A	T			exon-XM_010885816.4-1		intron_variant
31363	NC_047591.1	2950253		391587:236:+	G	A			exon-XM_010886854.4-1		downstream_gene_variant
31385	NC_047591.1	2950253		391590:28:-	G	A			exon-XM_010886854.4-1		downstream_gene_variant
31371	NC_047591.1	2950253		391587:236:+	G	A			exon-XM_010886855.5-1		intron_variant
31393	NC_047591.1	2950253		391590:28:-	G	A			exon-XM_010886855.5-1		intron_variant
31369	NC_047591.1	2950253		391587:236:+	G	A			exon-XM_010886856.5-1		intron_variant
31391	NC_047591.1	2950253		391590:28:-	G	A			exon-XM_010886856.5-1		intron_variant
31367	NC_047591.1	2950253		391587:236:+	G	A			exon-XM_010886857.5-1		intron_variant
31389	NC_047591.1	2950253		391590:28:-	G	A			exon-XM_010886857.5-1		intron_variant
31368	NC_047591.1	2950253		391587:236:+	G	A			exon-XM_010886858.5-1		intron_variant
31390	NC_047591.1	2950253		391590:28:-	G	A			exon-XM_010886858.5-1		intron_variant
31373	NC_047591.1	2950253		391587:236:+	G	A			exon-XM_010886860.5-1		intron_variant
31395	NC_047591.1	2950253		391590:28:-	G	A			exon-XM_010886860.5-1		intron_variant
31370	NC_047591.1	2950253		391587:236:+	G	A			exon-XM_010886861.5-1		intron_variant
31392	NC_047591.1	2950253		391590:28:-	G	A			exon-XM_010886861.5-1		intron_variant
32579	NC_047592.1	6867118		404655:143:+	G	T			exon-XM_010887986.5-1-exon-XM_034290796.1-1		intergenic_region
33917	NC_047593.1	12050129		420973:72:+	C	A			exon-XM_010888450.5-1		intron_variant
6168	NC_047573.1	21323581		81101:64:+	G	T			exon-XM_010888726.3-1		intron_variant
6174	NC_047573.1	21323581		81104:274:-	G	T			exon-XM_010888726.3-1		intron_variant
6169	NC_047573.1	21323581		81101:64:+	G	T			exon-XM_010888727.3-1		intron_variant
6175	NC_047573.1	21323581		81104:274:-	G	T			exon-XM_010888727.3-1		intron_variant
6170	NC_047573.1	21323581		81101:64:+	G	T			exon-XM_010888728.3-1		intron_variant
6176	NC_047573.1	21323581		81104:274:-	G	T			exon-XM_010888728.3-1		intron_variant
3252	NC_047571.1	19677248		48336:22:+	T	G			exon-XM_010889052.4-1		intron_variant
3251	NC_047571.1	19677248		48336:22:+	T	G			exon-XM_010889059.4-1		intron_variant
3250	NC_047571.1	19677248		48336:22:+	T	G			exon-XM_010889067.4-1		intron_variant
27485	NC_047588.1	12720245		348909:100:+	G	T			exon-XM_010889890.4-1		intron_variant
27491	NC_047588.1	12720261		348909:116:+	T	A			exon-XM_010889890.4-1		intron_variant
27497	NC_047588.1	12720261		348912:137:-	T	A			exon-XM_010889890.4-1		intron_variant
27503	NC_047588.1	12720245		348912:153:-	G	T			exon-XM_010889890.4-1		intron_variant
27484	NC_047588.1	12720245		348909:100:+	G	T			exon-XM_010889891.5-1		intron_variant
27490	NC_047588.1	12720261		348909:116:+	T	A			exon-XM_010889891.5-1		intron_variant
27496	NC_047588.1	12720261		348912:137:-	T	A			exon-XM_010889891.5-1		intron_variant
27502	NC_047588.1	12720245		348912:153:-	G	T			exon-XM_010889891.5-1		intron_variant
29479	NC_047589.1	17277037		371870:324:-	A	T			exon-XM_010891133.5-1		intron_variant
381	NC_047569.1	18184516		8120:138:-	C	T			exon-XM_010893262.3-1-exon-XM_010893263.3-1		intergenic_region
14958	NC_047580.1	8305402		201021:46:+	T	G			exon-XM_010895299.4-1		intron_variant
14959	NC_047580.1	8305402		201021:46:+	T	G			exon-XM_010895300.3-1		intron_variant
6046	NC_047573.1	16684349		79088:305:+	A	G			exon-XM_010895457.4-1		upstream_gene_variant
6049	NC_047573.1	16684349		79091:26:-	A	G			exon-XM_010895457.4-1		upstream_gene_variant
6048	NC_047573.1	16684349		79088:305:+	A	G			exon-XM_010895457.4-1-exon-XM_010895458.4-1		intergenic_region
6051	NC_047573.1	16684349		79091:26:-	A	G			exon-XM_010895457.4-1-exon-XM_010895458.4-1		intergenic_region
5117	NC_047572.1	24465469		67081:64:+	T	G			exon-XM_010897451.4-1		downstream_gene_variant
5124	NC_047572.1	24465469		67084:215:-	T	G			exon-XM_010897451.4-1		downstream_gene_variant
5122	NC_047572.1	24465469		67081:64:+	T	G			exon-XM_010897451.4-1-exon-XM_034291867.1-1		intergenic_region
5129	NC_047572.1	24465469		67084:215:-	T	G			exon-XM_010897451.4-1-exon-XM_034291867.1-1		intergenic_region
5119	NC_047572.1	24465469		67081:64:+	T	G			exon-XM_010897452.4-1		downstream_gene_variant
5126	NC_047572.1	24465469		67084:215:-	T	G			exon-XM_010897452.4-1		downstream_gene_variant
6374	NC_047573.1	34579773		87533:302:+	A	G			exon-XM_010897573.4-1		intron_variant
6380	NC_047573.1	34579813		87533:342:+	T	A			exon-XM_010897573.4-1		intron_variant
6386	NC_047573.1	34579813		87538:20:-	T	A			exon-XM_010897573.4-1		intron_variant
6392	NC_047573.1	34579773		87538:60:-	A	G			exon-XM_010897573.4-1		intron_variant
6373	NC_047573.1	34579773		87533:302:+	A	G			exon-XM_010897574.4-1		intron_variant
6379	NC_047573.1	34579813		87533:342:+	T	A			exon-XM_010897574.4-1		intron_variant
6385	NC_047573.1	34579813		87538:20:-	T	A			exon-XM_010897574.4-1		intron_variant
6391	NC_047573.1	34579773		87538:60:-	A	G			exon-XM_010897574.4-1		intron_variant
23001	NC_047585.1	34143414		300243:274:+	T	A			exon-XM_010897947.3-1		intron_variant
23003	NC_047585.1	34143414		300246:29:-	T	A			exon-XM_010897947.3-1		intron_variant
930	NC_047569.1	36232148		16746:199:+	A	C			exon-XM_010898508.3-1		intron_variant
944	NC_047569.1	36232148		16749:101:-	A	C			exon-XM_010898508.3-1		intron_variant
29232	NC_047589.1	10054259		368264:139:+	G	A			exon-XM_010899470.5-1		intron_variant
15348	NC_047580.1	17904272		205531:27:+	A	T			exon-XM_010900008.3-1		downstream_gene_variant
15347	NC_047580.1	17904272		205531:27:+	A	T			exon-XM_010900009.4-1		downstream_gene_variant
15349	NC_047580.1	17904272		205531:27:+	A	T			exon-XM_010900009.4-1-exon-XM_010900008.3-1		intergenic_region
9585	NC_047576.1	921022		128757:244:+	G	A			exon-XM_010900654.3-1		intron_variant
9589	NC_047576.1	921022		128760:137:-	G	A			exon-XM_010900654.3-1		intron_variant
27224	NC_047588.1	7209199		346230:290:+	A	G			exon-XM_010900819.5-1		intron_variant
27226	NC_047588.1	7209199		346233:21:-	A	G			exon-XM_010900819.5-1		intron_variant
27228	NC_047588.1	7233349		346242:309:-	A	G			exon-XM_010900819.5-1		5_prime_UTR_variant
27230	NC_047588.1	7233349		346242:309:-	A	G			exon-XM_010900820.5-1		downstream_gene_variant
8850	NC_047575.1	31008149		119714:163:+	A	C			exon-XM_010902043.1-1-exon-XM_013134541.4-1		intergenic_region
8853	NC_047575.1	31008149		119716:119:-	A	C			exon-XM_010902043.1-1-exon-XM_013134541.4-1		intergenic_region
28518	NC_047588.1	37867981		360551:12:+	C	G			exon-XM_010903346.5-1		downstream_gene_variant
28523	NC_047588.1	37868025		360551:56:+	T	G			exon-XM_010903346.5-1		downstream_gene_variant
7711	NC_047575.1	9706350		109161:92:+	C	A			exon-XM_010903686.4-1		intron_variant
7715	NC_047575.1	9706454		109161:196:+	G	A			exon-XM_010903686.4-1		intron_variant
7719	NC_047575.1	9706454		109163:56:-	G	A			exon-XM_010903686.4-1		intron_variant
7723	NC_047575.1	9706350		109163:160:-	C	A			exon-XM_010903686.4-1		intron_variant
7710	NC_047575.1	9706350		109161:92:+	C	A			exon-XM_010903687.5-1		intron_variant
7714	NC_047575.1	9706454		109161:196:+	G	A			exon-XM_010903687.5-1		intron_variant
7718	NC_047575.1	9706454		109163:56:-	G	A			exon-XM_010903687.5-1		intron_variant
7722	NC_047575.1	9706350		109163:160:-	C	A			exon-XM_010903687.5-1		intron_variant
20401	NC_047583.1	25952413		262395:199:+	T	A			exon-XM_010905006.4-1-exon-XM_010878689.4-1		intergenic_region
20402	NC_047583.1	25952418		262395:204:+	A	T			exon-XM_010905006.4-1-exon-XM_010878689.4-1		intergenic_region
20403	NC_047583.1	25952451		262395:237:+	C	A			exon-XM_010905006.4-1-exon-XM_010878689.4-1		intergenic_region
20404	NC_047583.1	25952451		262398:15:-	C	A			exon-XM_010905006.4-1-exon-XM_010878689.4-1		intergenic_region
20405	NC_047583.1	25952418		262398:48:-	A	T			exon-XM_010905006.4-1-exon-XM_010878689.4-1		intergenic_region
20406	NC_047583.1	25952413		262398:53:-	T	A			exon-XM_010905006.4-1-exon-XM_010878689.4-1		intergenic_region
31575	NC_047591.1	6884225		393505:31:+	G	A			exon-XM_013131635.3-1		downstream_gene_variant
31582	NC_047591.1	6884225		393508:307:-	G	A			exon-XM_013131635.3-1		downstream_gene_variant
3860	NC_047571.1	33564198		54695:28:+	C	T			exon-XM_013133352.4-1		upstream_gene_variant
3858	NC_047571.1	33564198		54695:28:+	C	T			exon-XM_013133353.4-1		upstream_gene_variant
3859	NC_047571.1	33564198		54695:28:+	C	T			exon-XM_013133354.4-1		upstream_gene_variant
3861	NC_047571.1	33564198		54695:28:+	C	T			exon-XM_013133355.4-1		upstream_gene_variant
3862	NC_047571.1	33564198		54695:28:+	C	T			exon-XM_013133356.4-1		upstream_gene_variant
3863	NC_047571.1	33564198		54695:28:+	C	T			exon-XM_013133357.4-1		upstream_gene_variant
3864	NC_047571.1	33564198		54695:28:+	C	T			exon-XM_013133358.4-1		upstream_gene_variant
3865	NC_047571.1	33564198		54695:28:+	C	T			exon-XM_013133359.4-1		upstream_gene_variant
3866	NC_047571.1	33564198		54695:28:+	C	T			exon-XM_013133360.4-1		upstream_gene_variant
3867	NC_047571.1	33564198		54695:28:+	C	T			exon-XM_013133362.4-1		upstream_gene_variant
3868	NC_047571.1	33564198		54695:28:+	C	T			exon-XM_013133363.4-1		upstream_gene_variant
8964	NC_047575.1	33544700		121120:321:+	C	T			exon-XM_013134621.4-1-exon-XR_004575918.1-1		intergenic_region
8965	NC_047575.1	33544700		121123:59:-	C	T			exon-XM_013134621.4-1-exon-XR_004575918.1-1		intergenic_region
9988	NC_047576.1	13923316		134684:178:-	G	A			exon-XM_013135089.4-1		intron_variant
17152	NC_047581.1	16541781		222046:18:+	C	A			exon-XM_013136638.3-1-exon-XM_034296315.1-1		intergenic_region
2976	NC_047571.1	10305272		43605:58:+	C	T			exon-XM_013140483.4-1		intron_variant
2988	NC_047571.1	10305272		43608:170:-	C	T			exon-XM_013140483.4-1		intron_variant
2977	NC_047571.1	10305272		43605:58:+	C	T			exon-XM_013140487.4-1		intron_variant
2989	NC_047571.1	10305272		43608:170:-	C	T			exon-XM_013140487.4-1		intron_variant
2978	NC_047571.1	10305272		43605:58:+	C	T			exon-XM_013140489.4-1		intron_variant
2990	NC_047571.1	10305272		43608:170:-	C	T			exon-XM_013140489.4-1		intron_variant
26625	NC_047587.1	32408270		335495:353:-	A	T			exon-XM_020040285.2-1		intron_variant
26626	NC_047587.1	32408270		335495:353:-	A	T			exon-XM_020040286.2-1		intron_variant
26627	NC_047587.1	32408270		335495:353:-	A	T			exon-XM_020040287.2-1		intron_variant
27578	NC_047588.1	15065884		350007:303:+	T	C			exon-XM_020040758.2-1		intron_variant
27582	NC_047588.1	15070595		350012:146:+	G	A			exon-XM_020040758.2-1		intron_variant
27586	NC_047588.1	15070595		350016:224:-	G	A			exon-XM_020040758.2-1		intron_variant
27717	NC_047588.1	17892864		351373:249:+	T	C			exon-XM_020040827.2-1		downstream_gene_variant
27720	NC_047588.1	17892864		351377:29:-	T	C			exon-XM_020040827.2-1		downstream_gene_variant
27718	NC_047588.1	17892864		351373:249:+	T	C			exon-XM_020040827.2-1-exon-XM_020041021.2-1		intergenic_region
27721	NC_047588.1	17892864		351377:29:-	T	C			exon-XM_020040827.2-1-exon-XM_020041021.2-1		intergenic_region
3883	NC_047571.1	33564198		54695:28:+	C	T			exon-XM_020040852.2-1		intron_variant
3884	NC_047571.1	33564198		54695:28:+	C	T			exon-XM_020040857.2-1		intron_variant
27482	NC_047588.1	12720245		348909:100:+	G	T			exon-XM_020041025.3-1		upstream_gene_variant
27488	NC_047588.1	12720261		348909:116:+	T	A			exon-XM_020041025.3-1		upstream_gene_variant
27494	NC_047588.1	12720261		348912:137:-	T	A			exon-XM_020041025.3-1		upstream_gene_variant
27500	NC_047588.1	12720245		348912:153:-	G	T			exon-XM_020041025.3-1		upstream_gene_variant
27705	NC_047588.1	17829289		351316:297:+	A	G			exon-XM_020041285.3-1		downstream_gene_variant
27711	NC_047588.1	17829289		351320:91:-	A	G			exon-XM_020041285.3-1		downstream_gene_variant
29776	NC_047589.1	23921200		375192:52:+	A	T			exon-XM_020041761.3-1		intron_variant
29784	NC_047589.1	23921200		375197:319:-	A	T			exon-XM_020041761.3-1		intron_variant
29775	NC_047589.1	23921200		375192:52:+	A	T			exon-XM_020041762.3-1		intron_variant
29783	NC_047589.1	23921200		375197:319:-	A	T			exon-XM_020041762.3-1		intron_variant
28939	NC_047589.1	4709736		365968:21:-	T	A			exon-XM_020041782.3-1-exon-XM_029116215.2-1		intergenic_region
28940	NC_047589.1	4709735		365968:22:-	A	T			exon-XM_020041782.3-1-exon-XM_029116215.2-1		intergenic_region
28941	NC_047589.1	4709734		365968:23:-	T	A			exon-XM_020041782.3-1-exon-XM_029116215.2-1		intergenic_region
28942	NC_047589.1	4709694		365968:63:-	T	A			exon-XM_020041782.3-1-exon-XM_029116215.2-1		intergenic_region
29233	NC_047589.1	10054259		368264:139:+	G	A			exon-XM_020042018.3-1		intron_variant
31372	NC_047591.1	2950253		391587:236:+	G	A			exon-XM_020042854.3-1		intron_variant
31394	NC_047591.1	2950253		391590:28:-	G	A			exon-XM_020042854.3-1		intron_variant
31366	NC_047591.1	2950253		391587:236:+	G	A			exon-XM_020042855.3-1		downstream_gene_variant
31388	NC_047591.1	2950253		391590:28:-	G	A			exon-XM_020042855.3-1		downstream_gene_variant
31364	NC_047591.1	2950253		391587:236:+	G	A			exon-XM_020042857.3-1		downstream_gene_variant
31386	NC_047591.1	2950253		391590:28:-	G	A			exon-XM_020042857.3-1		downstream_gene_variant
31574	NC_047591.1	6884225		393505:31:+	G	A			exon-XM_020042950.2-1		downstream_gene_variant
31581	NC_047591.1	6884225		393508:307:-	G	A			exon-XM_020042950.2-1		downstream_gene_variant
4256	NC_047572.1	10471036		60538:268:+	G	T			exon-XM_020046112.3-1		intron_variant
4258	NC_047572.1	10471036		60541:75:-	G	T			exon-XM_020046112.3-1		intron_variant
6375	NC_047573.1	34579773		87533:302:+	A	G			exon-XM_020046509.2-1		intron_variant
6381	NC_047573.1	34579813		87533:342:+	T	A			exon-XM_020046509.2-1		intron_variant
6387	NC_047573.1	34579813		87538:20:-	T	A			exon-XM_020046509.2-1		intron_variant
6393	NC_047573.1	34579773		87538:60:-	A	G			exon-XM_020046509.2-1		intron_variant
8351	NC_047575.1	21749531		114982:83:+	G	A			exon-XM_020048103.2-1		intron_variant
8363	NC_047575.1	21749531		114985:233:-	G	A			exon-XM_020048103.2-1		intron_variant
9584	NC_047576.1	921022		128757:244:+	G	A			exon-XM_020048757.2-1		intron_variant
9588	NC_047576.1	921022		128760:137:-	G	A			exon-XM_020048757.2-1		intron_variant
10318	NC_047576.1	18088399		136854:146:+	T	G			exon-XM_020048788.2-1		missense_variant&splice_region_variant
10324	NC_047576.1	18088399		136857:236:-	T	G			exon-XM_020048788.2-1		missense_variant&splice_region_variant
9989	NC_047576.1	13923316		134684:178:-	G	A			exon-XM_020049348.3-1		intron_variant
9990	NC_047576.1	13923316		134684:178:-	G	A			exon-XM_020049349.3-1		intron_variant
9991	NC_047576.1	13923316		134684:178:-	G	A			exon-XM_020049350.3-1		intron_variant
14455	NC_047579.1	45311631		192608:77:+	G	A			exon-XM_020050869.2-1		upstream_gene_variant
14459	NC_047579.1	45311631		192611:193:-	G	A			exon-XM_020050869.2-1		upstream_gene_variant
1879	NC_047570.1	22315409		30557:244:+	T	A			exon-XM_020052260.2-1-exon-XM_020052123.3-1		intergenic_region
1880	NC_047570.1	22315409		30561:104:-	T	A			exon-XM_020052260.2-1-exon-XM_020052123.3-1		intergenic_region
20658	NC_047584.1	6746984		270096:288:+	G	A			exon-XM_020054501.3-1		intron_variant
20670	NC_047584.1	6746984		270099:40:-	G	A			exon-XM_020054501.3-1		intron_variant
20659	NC_047584.1	6746984		270096:288:+	G	A			exon-XM_020054502.3-1		intron_variant
20671	NC_047584.1	6746984		270099:40:-	G	A			exon-XM_020054502.3-1		intron_variant
20660	NC_047584.1	6746984		270096:288:+	G	A			exon-XM_020054503.3-1		intron_variant
20672	NC_047584.1	6746984		270099:40:-	G	A			exon-XM_020054503.3-1		intron_variant
20661	NC_047584.1	6746984		270096:288:+	G	A			exon-XM_020054504.3-1		intron_variant
20673	NC_047584.1	6746984		270099:40:-	G	A			exon-XM_020054504.3-1		intron_variant
20662	NC_047584.1	6746984		270096:288:+	G	A			exon-XM_020054505.3-1		intron_variant
20674	NC_047584.1	6746984		270099:40:-	G	A			exon-XM_020054505.3-1		intron_variant
20663	NC_047584.1	6746984		270096:288:+	G	A			exon-XM_020054506.3-1		intron_variant
20675	NC_047584.1	6746984		270099:40:-	G	A			exon-XM_020054506.3-1		intron_variant
20876	NC_047584.1	10237874		271917:203:+	A	T			exon-XM_020055063.3-1		intron_variant
20888	NC_047584.1	10237874		271920:49:-	A	T			exon-XM_020055063.3-1		intron_variant
20875	NC_047584.1	10237874		271917:203:+	A	T			exon-XM_020055064.3-1		intron_variant
20887	NC_047584.1	10237874		271920:49:-	A	T			exon-XM_020055064.3-1		intron_variant
25016	NC_047586.1	24618967		318619:50:+	G	A			exon-XM_020056375.2-1		intron_variant
25112	NC_047586.1	24618967		318622:323:-	G	A			exon-XM_020056375.2-1		intron_variant
26485	NC_047587.1	29750171		334238:201:+	T	C			exon-XM_029115277.2-1		intron_variant
26499	NC_047587.1	29750171		334241:47:-	T	C			exon-XM_029115277.2-1		intron_variant
26486	NC_047587.1	29750171		334238:201:+	T	C			exon-XM_029115278.2-1		intron_variant
26500	NC_047587.1	29750171		334241:47:-	T	C			exon-XM_029115278.2-1		intron_variant
26487	NC_047587.1	29750171		334238:201:+	T	C			exon-XM_029115279.2-1		intron_variant
26501	NC_047587.1	29750171		334241:47:-	T	C			exon-XM_029115279.2-1		intron_variant
26488	NC_047587.1	29750171		334238:201:+	T	C			exon-XM_029115280.2-1		intron_variant
26502	NC_047587.1	29750171		334241:47:-	T	C			exon-XM_029115280.2-1		intron_variant
26489	NC_047587.1	29750171		334238:201:+	T	C			exon-XM_029115281.2-1		intron_variant
26503	NC_047587.1	29750171		334241:47:-	T	C			exon-XM_029115281.2-1		intron_variant
26490	NC_047587.1	29750171		334238:201:+	T	C			exon-XM_029115282.2-1		intron_variant
26504	NC_047587.1	29750171		334241:47:-	T	C			exon-XM_029115282.2-1		intron_variant
26491	NC_047587.1	29750171		334238:201:+	T	C			exon-XM_029115283.2-1		intron_variant
26505	NC_047587.1	29750171		334241:47:-	T	C			exon-XM_029115283.2-1		intron_variant
30238	NC_047590.1	2445815		379637:117:+	G	C			exon-XM_029116832.2-1		intron_variant
30240	NC_047590.1	2445815		379640:221:-	G	C			exon-XM_029116832.2-1		intron_variant
32486	NC_047592.1	4273983		403601:30:-	A	G			exon-XM_029117295.2-1-exon-XM_029117236.2-1		intergenic_region
32487	NC_047592.1	4273891		403601:122:-	A	T			exon-XM_029117295.2-1-exon-XM_029117236.2-1		intergenic_region
32750	NC_047592.1	9377510		405650:44:-	A	T			exon-XM_029117448.2-1		intron_variant
32751	NC_047592.1	9377510		405650:44:-	A	T			exon-XM_029117449.2-1		intron_variant
32752	NC_047592.1	9377510		405650:44:-	A	T			exon-XM_029117450.2-1		intron_variant
32753	NC_047592.1	9377510		405650:44:-	A	T			exon-XM_029117451.2-1		intron_variant
32754	NC_047592.1	9377510		405650:44:-	A	T			exon-XM_029117452.2-1		intron_variant
32755	NC_047592.1	9377510		405650:44:-	A	T			exon-XM_029117453.2-1		intron_variant
32756	NC_047592.1	9377510		405650:44:-	A	T			exon-XM_029117454.2-1		intron_variant
32757	NC_047592.1	9377510		405650:44:-	A	T			exon-XM_029117455.2-1		intron_variant
32758	NC_047592.1	9377510		405650:44:-	A	T			exon-XM_029117456.2-1		intron_variant
32759	NC_047592.1	9377510		405650:44:-	A	T			exon-XM_029117457.2-1		intron_variant
32760	NC_047592.1	9377510		405650:44:-	A	T			exon-XM_029117458.2-1		intron_variant
32761	NC_047592.1	9377510		405650:44:-	A	T			exon-XM_029117459.2-1		intron_variant
32425	NC_047592.1	2539415		402958:34:+	T	A			exon-XM_029117748.2-1		upstream_gene_variant
32431	NC_047592.1	2539415		402962:329:-	T	A			exon-XM_029117748.2-1		upstream_gene_variant
32423	NC_047592.1	2539415		402958:34:+	T	A			exon-XM_029117753.2-1		upstream_gene_variant
32429	NC_047592.1	2539415		402962:329:-	T	A			exon-XM_029117753.2-1		upstream_gene_variant
5577	NC_047573.1	6361297		74177:10:+	T	A			exon-XM_029119711.2-1		intron_variant
5673	NC_047573.1	6361349		74180:154:-	C	T			exon-XM_029119711.2-1		intron_variant
5569	NC_047573.1	6361297		74177:10:+	T	A			exon-XM_029119713.2-1		intron_variant
5665	NC_047573.1	6361349		74180:154:-	C	T			exon-XM_029119713.2-1		intron_variant
5565	NC_047573.1	6361297		74177:10:+	T	A			exon-XM_029119714.2-1		intron_variant
5661	NC_047573.1	6361349		74180:154:-	C	T			exon-XM_029119714.2-1		intron_variant
5570	NC_047573.1	6361297		74177:10:+	T	A			exon-XM_029119715.2-1		intron_variant
5666	NC_047573.1	6361349		74180:154:-	C	T			exon-XM_029119715.2-1		intron_variant
5571	NC_047573.1	6361297		74177:10:+	T	A			exon-XM_029119716.2-1		intron_variant
5667	NC_047573.1	6361349		74180:154:-	C	T			exon-XM_029119716.2-1		intron_variant
5567	NC_047573.1	6361297		74177:10:+	T	A			exon-XM_029119717.2-1		intron_variant
5663	NC_047573.1	6361349		74180:154:-	C	T			exon-XM_029119717.2-1		intron_variant
5563	NC_047573.1	6361297		74177:10:+	T	A			exon-XM_029119718.2-1		intron_variant
5659	NC_047573.1	6361349		74180:154:-	C	T			exon-XM_029119718.2-1		intron_variant
5572	NC_047573.1	6361297		74177:10:+	T	A			exon-XM_029119719.2-1		intron_variant
5668	NC_047573.1	6361349		74180:154:-	C	T			exon-XM_029119719.2-1		intron_variant
5573	NC_047573.1	6361297		74177:10:+	T	A			exon-XM_029119720.2-1		intron_variant
5669	NC_047573.1	6361349		74180:154:-	C	T			exon-XM_029119720.2-1		intron_variant
5566	NC_047573.1	6361297		74177:10:+	T	A			exon-XM_029119721.2-1		intron_variant
5662	NC_047573.1	6361349		74180:154:-	C	T			exon-XM_029119721.2-1		intron_variant
5564	NC_047573.1	6361297		74177:10:+	T	A			exon-XM_029119722.2-1		intron_variant
5660	NC_047573.1	6361349		74180:154:-	C	T			exon-XM_029119722.2-1		intron_variant
5574	NC_047573.1	6361297		74177:10:+	T	A			exon-XM_029119723.2-1		intron_variant
5670	NC_047573.1	6361349		74180:154:-	C	T			exon-XM_029119723.2-1		intron_variant
9204	NC_047575.1	40688621		124175:109:+	A	T			exon-XM_029120729.2-1		intron_variant
9205	NC_047575.1	40688621		124175:109:+	A	T			exon-XM_029120730.2-1		intron_variant
9206	NC_047575.1	40688621		124175:109:+	A	T			exon-XM_029120731.2-1		intron_variant
9207	NC_047575.1	40688621		124175:109:+	A	T			exon-XM_029120732.2-1		intron_variant
9218	NC_047575.1	40688621		124175:109:+	A	T			exon-XM_029120733.2-1		intron_variant
9208	NC_047575.1	40688621		124175:109:+	A	T			exon-XM_029120734.2-1		intron_variant
9209	NC_047575.1	40688621		124175:109:+	A	T			exon-XM_029120735.2-1		intron_variant
9210	NC_047575.1	40688621		124175:109:+	A	T			exon-XM_029120736.2-1		intron_variant
9211	NC_047575.1	40688621		124175:109:+	A	T			exon-XM_029120737.2-1		intron_variant
9212	NC_047575.1	40688621		124175:109:+	A	T			exon-XM_029120738.2-1		intron_variant
9213	NC_047575.1	40688621		124175:109:+	A	T			exon-XM_029120739.2-1		intron_variant
9214	NC_047575.1	40688621		124175:109:+	A	T			exon-XM_029120740.2-1		intron_variant
9215	NC_047575.1	40688621		124175:109:+	A	T			exon-XM_029120741.2-1		intron_variant
9216	NC_047575.1	40688621		124175:109:+	A	T			exon-XM_029120742.2-1		intron_variant
9655	NC_047576.1	7665386		131668:40:+	G	T			exon-XM_029121369.2-1		intron_variant
9656	NC_047576.1	7665386		131668:40:+	G	T			exon-XM_029121370.2-1		intron_variant
9657	NC_047576.1	7665386		131668:40:+	G	T			exon-XM_029121371.2-1		intron_variant
9654	NC_047576.1	7665386		131668:40:+	G	T			exon-XM_029121372.2-1		intron_variant
483	NC_047569.1	23181279		10551:253:+	A	C			exon-XM_029122807.2-1		upstream_gene_variant
18931	NC_047582.1	20661201		242715:203:+	C	T			exon-XM_029124943.2-1		5_prime_UTR_variant
18933	NC_047582.1	20661201		242718:145:-	C	T			exon-XM_029124943.2-1		5_prime_UTR_variant
19328	NC_047582.1	33223145		248608:40:+	C	T			exon-XM_029125306.2-1		downstream_gene_variant
19332	NC_047582.1	33223145		248612:330:-	C	T			exon-XM_029125306.2-1		downstream_gene_variant
19329	NC_047582.1	33223145		248608:40:+	C	T			exon-XM_029125306.2-1-LOC109616573		intergenic_region
19333	NC_047582.1	33223145		248612:330:-	C	T			exon-XM_029125306.2-1-LOC109616573		intergenic_region
26963	NC_047587.1	39828733		339075:74:+	C	T			exon-XM_034288100.1-1-exon-XR_002196565.1-1		intergenic_region
26964	NC_047587.1	39828733		339078:237:-	C	T			exon-XM_034288100.1-1-exon-XR_002196565.1-1		intergenic_region
26628	NC_047587.1	32408270		335495:353:-	A	T			exon-XM_034288223.1-1		intron_variant
28119	NC_047588.1	30306908		357083:119:-	A	G			exon-XM_034288546.1-1		downstream_gene_variant
28127	NC_047588.1	30306707		357083:320:-	A	C			exon-XM_034288546.1-1		downstream_gene_variant
27579	NC_047588.1	15065884		350007:303:+	T	C			exon-XM_034288688.1-1		intron_variant
27583	NC_047588.1	15070595		350012:146:+	G	A			exon-XM_034288688.1-1		intron_variant
27587	NC_047588.1	15070595		350016:224:-	G	A			exon-XM_034288688.1-1		intron_variant
28120	NC_047588.1	30306908		357083:119:-	A	G			exon-XM_034288768.1-1		downstream_gene_variant
28128	NC_047588.1	30306707		357083:320:-	A	C			exon-XM_034288768.1-1		downstream_gene_variant
482	NC_047569.1	23181279		10551:253:+	A	C			exon-XM_034289305.1-1		missense_variant
485	NC_047569.1	23181279		10551:253:+	A	C			exon-XM_034289310.1-1		intron_variant
30130	NC_047589.1	30437754		377822:65:-	A	C			exon-XM_034289488.1-1-exon-XM_013131567.4-1		intergenic_region
31365	NC_047591.1	2950253		391587:236:+	G	A			exon-XM_034290225.1-1		downstream_gene_variant
31387	NC_047591.1	2950253		391590:28:-	G	A			exon-XM_034290225.1-1		downstream_gene_variant
32427	NC_047592.1	2539415		402958:34:+	T	A			exon-XM_034290777.1-1		intron_variant
32433	NC_047592.1	2539415		402962:329:-	T	A			exon-XM_034290777.1-1		intron_variant
33548	NC_047593.1	7379753		418707:70:+	A	G			exon-XM_034290896.1-1		downstream_gene_variant
33549	NC_047593.1	7379753		418707:70:+	A	G			exon-XM_034290896.1-1-exon-XM_034290897.1-1		intergenic_region
33883	NC_047593.1	10928379		420490:83:+	A	T			exon-XM_034291186.1-1-LOC114830630		intergenic_region
33884	NC_047593.1	10928379		420493:198:-	A	T			exon-XM_034291186.1-1-LOC114830630		intergenic_region
33885	NC_047593.1	10936916		420496:80:+	A	C			exon-XM_034291186.1-1-LOC114830630		intergenic_region
33886	NC_047593.1	10936916		420498:218:-	A	C			exon-XM_034291186.1-1-LOC114830630		intergenic_region
2706	NC_047571.1	4764268		40984:24:+	C	T			exon-XM_034291477.1-1		intron_variant
2718	NC_047571.1	4764268		40987:351:-	C	T			exon-XM_034291477.1-1		intron_variant
2707	NC_047571.1	4764268		40984:24:+	C	T			exon-XM_034291478.1-1		intron_variant
2719	NC_047571.1	4764268		40987:351:-	C	T			exon-XM_034291478.1-1		intron_variant
5118	NC_047572.1	24465469		67081:64:+	T	G			exon-XM_034291774.1-1		downstream_gene_variant
5125	NC_047572.1	24465469		67084:215:-	T	G			exon-XM_034291774.1-1		downstream_gene_variant
5783	NC_047573.1	8057357		74923:307:+	T	G			exon-XM_034292310.1-1-exon-XM_010901156.3-1		intergenic_region
5784	NC_047573.1	8057357		74926:65:-	T	G			exon-XM_034292310.1-1-exon-XM_010901156.3-1		intergenic_region
5575	NC_047573.1	6361297		74177:10:+	T	A			exon-XM_034292484.1-1		intron_variant
5671	NC_047573.1	6361349		74180:154:-	C	T			exon-XM_034292484.1-1		intron_variant
5576	NC_047573.1	6361297		74177:10:+	T	A			exon-XM_034292485.1-1		intron_variant
5672	NC_047573.1	6361349		74180:154:-	C	T			exon-XM_034292485.1-1		intron_variant
5578	NC_047573.1	6361297		74177:10:+	T	A			exon-XM_034292486.1-1		intron_variant
5674	NC_047573.1	6361349		74180:154:-	C	T			exon-XM_034292486.1-1		intron_variant
5568	NC_047573.1	6361297		74177:10:+	T	A			exon-XM_034292487.1-1		intron_variant
5664	NC_047573.1	6361349		74180:154:-	C	T			exon-XM_034292487.1-1		intron_variant
9217	NC_047575.1	40688621		124175:109:+	A	T			exon-XM_034293514.1-1		intron_variant
9782	NC_047576.1	8340537		131982:8:-	C	A			exon-XM_034293707.1-1-exon-XM_010871362.5-1		intergenic_region
10704	NC_047576.1	32370733		143599:37:+	T	G			exon-XM_034293963.1-1		intron_variant
10917	NC_047577.1	7103598		149074:8:-	A	C			exon-XM_034294152.1-1		intron_variant
10919	NC_047577.1	7103535		149074:71:-	G	C			exon-XM_034294152.1-1		intron_variant
12337	NC_047578.1	15252696		165014:113:+	T	C			exon-XM_034294766.1-1		intron_variant
12339	NC_047578.1	15252696		165018:255:-	T	C			exon-XM_034294766.1-1		intron_variant
1817	NC_047570.1	19121417		28975:256:+	C	T			exon-XM_034295844.1-1		intron_variant
1823	NC_047570.1	19121417		28977:74:-	C	T			exon-XM_034295844.1-1		intron_variant
17027	NC_047581.1	11735611		219803:41:+	A	G			exon-XM_034296182.1-1		intron_variant
17026	NC_047581.1	11735611		219803:41:+	A	G			exon-XM_034296183.1-1		intron_variant
17022	NC_047581.1	11735611		219803:41:+	A	G			exon-XM_034296184.1-1		upstream_gene_variant
28122	NC_047588.1	30306908		357083:119:-	A	G			exon-XR_002195665.2-1		intron_variant
28130	NC_047588.1	30306707		357083:320:-	A	C			exon-XR_002195665.2-1		intron_variant
27707	NC_047588.1	17829289		351316:297:+	A	G			exon-XR_002195759.2-1		intron_variant
27713	NC_047588.1	17829289		351320:91:-	A	G			exon-XR_002195759.2-1		intron_variant
27706	NC_047588.1	17829289		351316:297:+	A	G			exon-XR_002195760.2-1		intron_variant
27712	NC_047588.1	17829289		351320:91:-	A	G			exon-XR_002195760.2-1		intron_variant
29866	NC_047589.1	24331457		375429:260:+	G	C			exon-XR_002195864.2-1		intron_variant
29873	NC_047589.1	24331457		375432:34:-	G	C			exon-XR_002195864.2-1		intron_variant
29867	NC_047589.1	24331457		375429:260:+	G	C			exon-XR_002195865.3-1		intron_variant
29874	NC_047589.1	24331457		375432:34:-	G	C			exon-XR_002195865.3-1		intron_variant
29863	NC_047589.1	24331457		375429:260:+	G	C			exon-XR_002195866.2-1		intron_variant
29870	NC_047589.1	24331457		375432:34:-	G	C			exon-XR_002195866.2-1		intron_variant
29868	NC_047589.1	24331457		375429:260:+	G	C			exon-XR_002195867.3-1		intron_variant
29875	NC_047589.1	24331457		375432:34:-	G	C			exon-XR_002195867.3-1		intron_variant
29865	NC_047589.1	24331457		375429:260:+	G	C			exon-XR_002195868.3-1		intron_variant
29872	NC_047589.1	24331457		375432:34:-	G	C			exon-XR_002195868.3-1		intron_variant
29864	NC_047589.1	24331457		375429:260:+	G	C			exon-XR_002195869.2-1		intron_variant
29871	NC_047589.1	24331457		375432:34:-	G	C			exon-XR_002195869.2-1		intron_variant
31577	NC_047591.1	6884225		393505:31:+	G	A			exon-XR_002195951.2-1		non_coding_transcript_exon_variant
31584	NC_047591.1	6884225		393508:307:-	G	A			exon-XR_002195951.2-1		non_coding_transcript_exon_variant
31641	NC_047591.1	8970081		394500:13:+	G	T			exon-XR_002195961.2-1		intron_variant
31644	NC_047591.1	8970081		394504:366:-	G	T			exon-XR_002195961.2-1		intron_variant
3882	NC_047571.1	33564198		54695:28:+	C	T			exon-XR_002196280.2-1		intron_variant
6742	NC_047574.1	4446819		91196:159:-	A	G			exon-XR_002196867.3-1		intron_variant
14443	NC_047579.1	45017429		192450:109:+	G	C			exon-XR_002197403.3-1-exon-XM_010874908.3-1		intergenic_region
14444	NC_047579.1	45017537		192450:217:+	T	A			exon-XR_002197403.3-1-exon-XM_010874908.3-1		intergenic_region
14445	NC_047579.1	45017537		192453:150:-	T	A			exon-XR_002197403.3-1-exon-XM_010874908.3-1		intergenic_region
14446	NC_047579.1	45017429		192453:258:-	G	C			exon-XR_002197403.3-1-exon-XM_010874908.3-1		intergenic_region
25123	NC_047586.1	25070223		318811:327:+	C	T			exon-XR_004574718.1-1-exon-XR_002198155.2-1		intergenic_region
25124	NC_047586.1	25070223		318814:20:-	C	T			exon-XR_004574718.1-1-exon-XR_002198155.2-1		intergenic_region
29285	NC_047589.1	11414570		369023:61:-	G	C			exon-XR_004575033.1-1-exon-XM_010905465.3-1		intergenic_region
31642	NC_047591.1	8970081		394500:13:+	G	T			exon-XR_004575201.1-1		intron_variant
31645	NC_047591.1	8970081		394504:366:-	G	T			exon-XR_004575201.1-1		intron_variant
3881	NC_047571.1	33564198		54695:28:+	C	T			exon-XR_004575396.1-1		intron_variant
33875	NC_047593.1	10889938		420462:40:+	G	A			exon-XR_004575525.1-1		downstream_gene_variant
33876	NC_047593.1	10889938		420462:40:+	G	A			exon-XR_004575525.1-1-exon-XR_004575522.1-1		intergenic_region
9270	NC_047575.1	40969054		124295:276:+	A	G			exon-XR_004575975.1-1-exon-XM_029121218.2-1		intergenic_region
16083	NC_047580.1	26154771		209625:292:+	T	A			exon-XR_828889.3-1-exon-XM_034295896.1-1		intergenic_region
16085	NC_047580.1	26154771		209628:32:-	T	A			exon-XR_828889.3-1-exon-XM_034295896.1-1		intergenic_region
3880	NC_047571.1	33564198		54695:28:+	C	T			exon-XR_829119.3-1		intron_variant
20849	NC_047584.1	9833407		271702:207:+	T	G			exon-XR_829464.3-1-exon-XM_020055064.3-1		intergenic_region
20850	NC_047584.1	9833407		271706:45:-	T	G			exon-XR_829464.3-1-exon-XM_020055064.3-1		intergenic_region
31578	NC_047591.1	6884225		393505:31:+	G	A			exon-XR_829546.3-1		non_coding_transcript_exon_variant
31585	NC_047591.1	6884225		393508:307:-	G	A			exon-XR_829546.3-1		non_coding_transcript_exon_variant
33188	NC_047592.1	17422658		409340:243:+	C	T			f13a1b-exon-XR_827813.5-1		intergenic_region
33191	NC_047592.1	17422742		409340:327:+	C	T			f13a1b-exon-XR_827813.5-1		intergenic_region
33193	NC_047592.1	17422742		409342:42:-	C	T			f13a1b-exon-XR_827813.5-1		intergenic_region
33196	NC_047592.1	17422658		409342:126:-	C	T			f13a1b-exon-XR_827813.5-1		intergenic_region
29779	NC_047589.1	23921200		375192:52:+	A	T		UDP-N-acetyl-alpha-D-galactosamine:polypeptide N-acetylgalactosaminyltransferase 11 (GalNAc-T11)	galnt11	105019547	non_coding_transcript_variant
29780	NC_047589.1	23921200		375192:52:+	A	T		UDP-N-acetyl-alpha-D-galactosamine:polypeptide N-acetylgalactosaminyltransferase 11 (GalNAc-T11)	galnt11	105019547	non_coding_transcript_variant
29781	NC_047589.1	23921200		375192:52:+	A	T		UDP-N-acetyl-alpha-D-galactosamine:polypeptide N-acetylgalactosaminyltransferase 11 (GalNAc-T11)	galnt11	105019547	non_coding_transcript_variant
29782	NC_047589.1	23921200		375192:52:+	A	T		UDP-N-acetyl-alpha-D-galactosamine:polypeptide N-acetylgalactosaminyltransferase 11 (GalNAc-T11)	galnt11	105019547	non_coding_transcript_variant
29787	NC_047589.1	23921200		375197:319:-	A	T		UDP-N-acetyl-alpha-D-galactosamine:polypeptide N-acetylgalactosaminyltransferase 11 (GalNAc-T11)	galnt11	105019547	non_coding_transcript_variant
29788	NC_047589.1	23921200		375197:319:-	A	T		UDP-N-acetyl-alpha-D-galactosamine:polypeptide N-acetylgalactosaminyltransferase 11 (GalNAc-T11)	galnt11	105019547	non_coding_transcript_variant
29789	NC_047589.1	23921200		375197:319:-	A	T		UDP-N-acetyl-alpha-D-galactosamine:polypeptide N-acetylgalactosaminyltransferase 11 (GalNAc-T11)	galnt11	105019547	non_coding_transcript_variant
29790	NC_047589.1	23921200		375197:319:-	A	T		UDP-N-acetyl-alpha-D-galactosamine:polypeptide N-acetylgalactosaminyltransferase 11 (GalNAc-T11)	galnt11	105019547	non_coding_transcript_variant
15345	NC_047580.1	17904272		205531:27:+	A	T		G protein-coupled receptor 37 like 1b	gpr37l1b	105027761	upstream_gene_variant
1818	NC_047570.1	19121417		28975:256:+	C	T		Gse1 coiled-coil protein b	gse1	105027281	non_coding_transcript_variant
1824	NC_047570.1	19121417		28977:74:-	C	T		Gse1 coiled-coil protein b	gse1	105027281	non_coding_transcript_variant
14456	NC_047579.1	45311631		192608:77:+	G	A		heparan sulfate (glucosamine) 3-O-sulfotransferase 2	hs3st2	105013402	upstream_gene_variant
14458	NC_047579.1	45311631		192608:77:+	G	A		heparan sulfate (glucosamine) 3-O-sulfotransferase 2	hs3st2	105013402	non_coding_transcript_variant
14460	NC_047579.1	45311631		192611:193:-	G	A		heparan sulfate (glucosamine) 3-O-sulfotransferase 2	hs3st2	105013402	upstream_gene_variant
14462	NC_047579.1	45311631		192611:193:-	G	A		heparan sulfate (glucosamine) 3-O-sulfotransferase 2	hs3st2	105013402	non_coding_transcript_variant
17023	NC_047581.1	11735611		219803:41:+	A	G		hydroxysteroid (17-beta) dehydrogenase 3	hsd17b3	105014100	upstream_gene_variant
17028	NC_047581.1	11735611		219803:41:+	A	G		hydroxysteroid (17-beta) dehydrogenase 3	hsd17b3	105014100	non_coding_transcript_variant
17029	NC_047581.1	11735611		219803:41:+	A	G		hydroxysteroid (17-beta) dehydrogenase 3	hsd17b3	105014100	non_coding_transcript_variant
17030	NC_047581.1	11735611		219803:41:+	A	G		hydroxysteroid (17-beta) dehydrogenase 3	hsd17b3	105014100	non_coding_transcript_variant
17031	NC_047581.1	11735611		219803:41:+	A	G		hydroxysteroid (17-beta) dehydrogenase 3	hsd17b3	105014100	non_coding_transcript_variant
6376	NC_047573.1	34579773		87533:302:+	A	G		interferon regulatory factor 3	irf3	105026239	non_coding_transcript_variant
6377	NC_047573.1	34579773		87533:302:+	A	G		interferon regulatory factor 3	irf3	105026239	non_coding_transcript_variant
6378	NC_047573.1	34579773		87533:302:+	A	G		interferon regulatory factor 3	irf3	105026239	non_coding_transcript_variant
6382	NC_047573.1	34579813		87533:342:+	T	A		interferon regulatory factor 3	irf3	105026239	non_coding_transcript_variant
6383	NC_047573.1	34579813		87533:342:+	T	A		interferon regulatory factor 3	irf3	105026239	non_coding_transcript_variant
6384	NC_047573.1	34579813		87533:342:+	T	A		interferon regulatory factor 3	irf3	105026239	non_coding_transcript_variant
6388	NC_047573.1	34579813		87538:20:-	T	A		interferon regulatory factor 3	irf3	105026239	non_coding_transcript_variant
6389	NC_047573.1	34579813		87538:20:-	T	A		interferon regulatory factor 3	irf3	105026239	non_coding_transcript_variant
6390	NC_047573.1	34579813		87538:20:-	T	A		interferon regulatory factor 3	irf3	105026239	non_coding_transcript_variant
6394	NC_047573.1	34579773		87538:60:-	A	G		interferon regulatory factor 3	irf3	105026239	non_coding_transcript_variant
6395	NC_047573.1	34579773		87538:60:-	A	G		interferon regulatory factor 3	irf3	105026239	non_coding_transcript_variant
6396	NC_047573.1	34579773		87538:60:-	A	G		interferon regulatory factor 3	irf3	105026239	non_coding_transcript_variant
24535	NC_047586.1	14904154		313761:330:+	T	A		jagged canonical Notch ligand 2b	jag2b	105017655	non_coding_transcript_variant
24536	NC_047586.1	14904154		313761:330:+	T	A		jagged canonical Notch ligand 2b	jag2b	105017655	non_coding_transcript_variant
24537	NC_047586.1	14904154		313761:330:+	T	A		jagged canonical Notch ligand 2b	jag2b	105017655	non_coding_transcript_variant
23002	NC_047585.1	34143414		300243:274:+	T	A		potassium voltage-gated channel, Shab-related subfamily, member 1	kcnb1	105026470	non_coding_transcript_variant
23004	NC_047585.1	34143414		300246:29:-	T	A		potassium voltage-gated channel, Shab-related subfamily, member 1	kcnb1	105026470	non_coding_transcript_variant
7966	NC_047575.1	14229965		111392:44:-	C	T			kdm6bb-exon-XM_010894641.4-1		intergenic_region
10918	NC_047577.1	7103598		149074:8:-	A	C		pleckstrin homology-like domain, family B, member 1b	ldb1b	105007471	non_coding_transcript_variant
10920	NC_047577.1	7103535		149074:71:-	G	C		pleckstrin homology-like domain, family B, member 1b	ldb1b	105007471	non_coding_transcript_variant
12389	NC_047578.1	16395106		165544:106:+	T	A		limb and CNS expressed 1 like	lix1l	105012738	non_coding_transcript_variant
32424	NC_047592.1	2539415		402958:34:+	T	A		coiled-coil domain-containing protein 171	LOC105008719	105008719	upstream_gene_variant
32426	NC_047592.1	2539415		402958:34:+	T	A		coiled-coil domain-containing protein 171	LOC105008719	105008719	upstream_gene_variant
32430	NC_047592.1	2539415		402962:329:-	T	A		coiled-coil domain-containing protein 171	LOC105008719	105008719	upstream_gene_variant
32432	NC_047592.1	2539415		402962:329:-	T	A		coiled-coil domain-containing protein 171	LOC105008719	105008719	upstream_gene_variant
8352	NC_047575.1	21749531		114982:83:+	G	A		olfactory receptor 52D1-like	LOC105009284	105009284	non_coding_transcript_variant
8353	NC_047575.1	21749531		114982:83:+	G	A		olfactory receptor 52D1-like	LOC105009284	105009284	non_coding_transcript_variant
8364	NC_047575.1	21749531		114985:233:-	G	A		olfactory receptor 52D1-like	LOC105009284	105009284	non_coding_transcript_variant
8365	NC_047575.1	21749531		114985:233:-	G	A		olfactory receptor 52D1-like	LOC105009284	105009284	non_coding_transcript_variant
8006	NC_047575.1	16441127		112410:261:+	T	A		dehydrogenase/reductase SDR family member 13	LOC105010772	105010772	downstream_gene_variant
8007	NC_047575.1	16441127		112410:261:+	T	A		dehydrogenase/reductase SDR family member 13	LOC105010772	105010772	downstream_gene_variant
8011	NC_047575.1	16441127		112413:97:-	T	A		dehydrogenase/reductase SDR family member 13	LOC105010772	105010772	downstream_gene_variant
8012	NC_047575.1	16441127		112413:97:-	T	A		dehydrogenase/reductase SDR family member 13	LOC105010772	105010772	downstream_gene_variant
556	NC_047569.1	25459354		11741:106:-	A	G		olfactory receptor 11A1-like	LOC105010951	105010951	downstream_gene_variant
559	NC_047569.1	25459229		11741:231:-	C	T		olfactory receptor 11A1-like	LOC105010951	105010951	downstream_gene_variant
17667	NC_047581.1	27555484		227213:132:+	T	G		ubiquitin-associated protein 2	LOC105014467	105014467	non_coding_transcript_variant
17668	NC_047581.1	27555484		227213:132:+	T	G		ubiquitin-associated protein 2	LOC105014467	105014467	non_coding_transcript_variant
17669	NC_047581.1	27555484		227213:132:+	T	G		ubiquitin-associated protein 2	LOC105014467	105014467	non_coding_transcript_variant
17670	NC_047581.1	27555484		227213:132:+	T	G		ubiquitin-associated protein 2	LOC105014467	105014467	non_coding_transcript_variant
17691	NC_047581.1	27555484		227216:171:-	T	G		ubiquitin-associated protein 2	LOC105014467	105014467	non_coding_transcript_variant
17692	NC_047581.1	27555484		227216:171:-	T	G		ubiquitin-associated protein 2	LOC105014467	105014467	non_coding_transcript_variant
17693	NC_047581.1	27555484		227216:171:-	T	G		ubiquitin-associated protein 2	LOC105014467	105014467	non_coding_transcript_variant
17694	NC_047581.1	27555484		227216:171:-	T	G		ubiquitin-associated protein 2	LOC105014467	105014467	non_coding_transcript_variant
2708	NC_047571.1	4764268		40984:24:+	C	T		glypican-5	LOC105018053	105018053	non_coding_transcript_variant
2709	NC_047571.1	4764268		40984:24:+	C	T		glypican-5	LOC105018053	105018053	non_coding_transcript_variant
2720	NC_047571.1	4764268		40987:351:-	C	T		glypican-5	LOC105018053	105018053	non_coding_transcript_variant
2721	NC_047571.1	4764268		40987:351:-	C	T		glypican-5	LOC105018053	105018053	non_coding_transcript_variant
28121	NC_047588.1	30306908		357083:119:-	A	G		H-2 class II histocompatibility antigen, E-S beta chain-like	LOC105018934	105018934	downstream_gene_variant
28124	NC_047588.1	30306908		357083:119:-	A	G		H-2 class II histocompatibility antigen, E-S beta chain-like	LOC105018934	105018934	non_coding_transcript_variant
28125	NC_047588.1	30306908		357083:119:-	A	G		H-2 class II histocompatibility antigen, E-S beta chain-like	LOC105018934	105018934	non_coding_transcript_variant
28129	NC_047588.1	30306707		357083:320:-	A	C		H-2 class II histocompatibility antigen, E-S beta chain-like	LOC105018934	105018934	downstream_gene_variant
28132	NC_047588.1	30306707		357083:320:-	A	C		H-2 class II histocompatibility antigen, E-S beta chain-like	LOC105018934	105018934	non_coding_transcript_variant
28133	NC_047588.1	30306707		357083:320:-	A	C		H-2 class II histocompatibility antigen, E-S beta chain-like	LOC105018934	105018934	non_coding_transcript_variant
28118	NC_047588.1	30306908		357083:119:-	A	G		rano class II histocompatibility antigen, B alpha chain-like	LOC105018952	105018952	upstream_gene_variant
28126	NC_047588.1	30306707		357083:320:-	A	C		rano class II histocompatibility antigen, B alpha chain-like	LOC105018952	105018952	upstream_gene_variant
31643	NC_047591.1	8970081		394500:13:+	G	T		uncharacterized LOC105020255, transcript variant X2	LOC105020255	105020255	intragenic_variant
31646	NC_047591.1	8970081		394504:366:-	G	T		uncharacterized LOC105020255, transcript variant X2	LOC105020255	105020255	intragenic_variant
33918	NC_047593.1	12050129		420973:72:+	C	A		zeta-sarcoglycan	LOC105021021	105021021	non_coding_transcript_variant
27483	NC_047588.1	12720245		348909:100:+	G	T		Schwann cell-specific EGF-like repeat autocrine factor	LOC105021893	105021893	downstream_gene_variant
27489	NC_047588.1	12720261		348909:116:+	T	A		Schwann cell-specific EGF-like repeat autocrine factor	LOC105021893	105021893	downstream_gene_variant
27495	NC_047588.1	12720261		348912:137:-	T	A		Schwann cell-specific EGF-like repeat autocrine factor	LOC105021893	105021893	downstream_gene_variant
27501	NC_047588.1	12720245		348912:153:-	G	T		Schwann cell-specific EGF-like repeat autocrine factor	LOC105021893	105021893	downstream_gene_variant
14960	NC_047580.1	8305402		201021:46:+	T	G		protein bicaudal D homolog 2	LOC105024963	105024963	non_coding_transcript_variant
14961	NC_047580.1	8305402		201021:46:+	T	G		protein bicaudal D homolog 2	LOC105024963	105024963	non_coding_transcript_variant
3886	NC_047571.1	33564198		54695:28:+	C	T		uncharacterized LOC105020255, transcript variant X2	LOC105025332	105025332	intragenic_variant
484	NC_047569.1	23181279		10551:253:+	A	C		adenine phosphoribosyltransferase	LOC105025399	105025399	downstream_gene_variant
15346	NC_047580.1	17904272		205531:27:+	A	T		ADP-ribosylation factor-like protein 8A	LOC105027762	105027762	downstream_gene_variant
28515	NC_047588.1	37867981		360551:12:+	C	G		chymase 1, mast cell	LOC105029813	105029813	upstream_gene_variant
28520	NC_047588.1	37868025		360551:56:+	T	G		chymase 1, mast cell	LOC105029813	105029813	upstream_gene_variant
31576	NC_047591.1	6884225		393505:31:+	G	A		uncharacterized LOC105020255, transcript variant X2	LOC105029996	5029996	intragenic_variant
31583	NC_047591.1	6884225		393508:307:-	G	A		uncharacterized LOC105020255, transcript variant X2	LOC105029996	5029996	intragenic_variant
31572	NC_047591.1	6884225		393505:31:+	G	A		synapsin-3	LOC105029999	105029999	upstream_gene_variant
31573	NC_047591.1	6884225		393505:31:+	G	A		synapsin-3	LOC105029999	105029999	upstream_gene_variant
31579	NC_047591.1	6884225		393508:307:-	G	A		synapsin-3	LOC105029999	105029999	upstream_gene_variant
31580	NC_047591.1	6884225		393508:307:-	G	A		synapsin-3	LOC105029999	105029999	upstream_gene_variant
26629	NC_047587.1	32408270		335495:353:-	A	T		voltage-dependent calcium channel subunit alpha-2/delta-4	LOC105031141	105031141	non_coding_transcript_variant
26630	NC_047587.1	32408270		335495:353:-	A	T		voltage-dependent calcium channel subunit alpha-2/delta-4	LOC105031141	105031141	non_coding_transcript_variant
26631	NC_047587.1	32408270		335495:353:-	A	T		voltage-dependent calcium channel subunit alpha-2/delta-4	LOC105031141	105031141	non_coding_transcript_variant
26632	NC_047587.1	32408270		335495:353:-	A	T		voltage-dependent calcium channel subunit alpha-2/delta-4	LOC105031141	105031141	non_coding_transcript_variant
19326	NC_047582.1	33223145		248608:40:+	C	T		uncharacterized gene	LOC109616573	109616573	upstream_gene_variant
19330	NC_047582.1	33223145		248612:330:-	C	T		uncharacterized gene	LOC109616573	109616573	upstream_gene_variant
33547	NC_047593.1	7379753		418707:70:+	A	G		keratin-associated protein 5-4-like	LOC117594074	117594074	downstream_gene_variant
10705	NC_047576.1	32370733		143599:37:+	T	G		uncharacterized protein LOC117594831	LOC117594831	117594831	non_coding_transcript_variant
31374	NC_047591.1	2950253		391587:236:+	G	A		lymphoid-restricted membrane protein	lrmp	105020127	non_coding_transcript_variant
31375	NC_047591.1	2950253		391587:236:+	G	A		lymphoid-restricted membrane protein	lrmp	105020127	non_coding_transcript_variant
31376	NC_047591.1	2950253		391587:236:+	G	A		lymphoid-restricted membrane protein	lrmp	105020127	non_coding_transcript_variant
31377	NC_047591.1	2950253		391587:236:+	G	A		lymphoid-restricted membrane protein	lrmp	105020127	non_coding_transcript_variant
31378	NC_047591.1	2950253		391587:236:+	G	A		lymphoid-restricted membrane protein	lrmp	105020127	non_coding_transcript_variant
31379	NC_047591.1	2950253		391587:236:+	G	A		lymphoid-restricted membrane protein	lrmp	105020127	non_coding_transcript_variant
31380	NC_047591.1	2950253		391587:236:+	G	A		lymphoid-restricted membrane protein	lrmp	105020127	non_coding_transcript_variant
31396	NC_047591.1	2950253		391590:28:-	G	A		lymphoid-restricted membrane protein	lrmp	105020127	non_coding_transcript_variant
31397	NC_047591.1	2950253		391590:28:-	G	A		lymphoid-restricted membrane protein	lrmp	105020127	non_coding_transcript_variant
31398	NC_047591.1	2950253		391590:28:-	G	A		lymphoid-restricted membrane protein	lrmp	105020127	non_coding_transcript_variant
31399	NC_047591.1	2950253		391590:28:-	G	A		lymphoid-restricted membrane protein	lrmp	105020127	non_coding_transcript_variant
31400	NC_047591.1	2950253		391590:28:-	G	A		lymphoid-restricted membrane protein	lrmp	105020127	non_coding_transcript_variant
31401	NC_047591.1	2950253		391590:28:-	G	A		lymphoid-restricted membrane protein	lrmp	105020127	non_coding_transcript_variant
31402	NC_047591.1	2950253		391590:28:-	G	A		lymphoid-restricted membrane protein	lrmp	105020127	non_coding_transcript_variant
20877	NC_047584.1	10237874		271917:203:+	A	T		low density lipoprotein receptor-related protein 1Bb	lrp1bb	105024680	non_coding_transcript_variant
20878	NC_047584.1	10237874		271917:203:+	A	T		low density lipoprotein receptor-related protein 1Bb	lrp1bb	105024680	non_coding_transcript_variant
20889	NC_047584.1	10237874		271920:49:-	A	T		low density lipoprotein receptor-related protein 1Bb	lrp1bb	105024680	non_coding_transcript_variant
20890	NC_047584.1	10237874		271920:49:-	A	T		low density lipoprotein receptor-related protein 1Bb	lrp1bb	105024680	non_coding_transcript_variant
18932	NC_047582.1	20661201		242715:203:+	C	T		matrix metallopeptidase 17a	mmp17a	105014824	non_coding_transcript_variant
18934	NC_047582.1	20661201		242718:145:-	C	T		matrix metallopeptidase 17a	mmp17a	105014824	non_coding_transcript_variant
29234	NC_047589.1	10054259		368264:139:+	G	A		myosin VIIA and Rab interacting protein b	myrip	105027375	non_coding_transcript_variant
29235	NC_047589.1	10054259		368264:139:+	G	A		myosin VIIA and Rab interacting protein b	myrip	105027375	non_coding_transcript_variant
9219	NC_047575.1	40688621		124175:109:+	A	T		neurobeachin a	nbeaa	106024390	non_coding_transcript_variant
9220	NC_047575.1	40688621		124175:109:+	A	T		neurobeachin a	nbeaa	106024390	non_coding_transcript_variant
9221	NC_047575.1	40688621		124175:109:+	A	T		neurobeachin a	nbeaa	106024390	non_coding_transcript_variant
9222	NC_047575.1	40688621		124175:109:+	A	T		neurobeachin a	nbeaa	106024390	non_coding_transcript_variant
9223	NC_047575.1	40688621		124175:109:+	A	T		neurobeachin a	nbeaa	106024390	non_coding_transcript_variant
9224	NC_047575.1	40688621		124175:109:+	A	T		neurobeachin a	nbeaa	106024390	non_coding_transcript_variant
9225	NC_047575.1	40688621		124175:109:+	A	T		neurobeachin a	nbeaa	106024390	non_coding_transcript_variant
9226	NC_047575.1	40688621		124175:109:+	A	T		neurobeachin a	nbeaa	106024390	non_coding_transcript_variant
9227	NC_047575.1	40688621		124175:109:+	A	T		neurobeachin a	nbeaa	106024390	non_coding_transcript_variant
9228	NC_047575.1	40688621		124175:109:+	A	T		neurobeachin a	nbeaa	106024390	non_coding_transcript_variant
9229	NC_047575.1	40688621		124175:109:+	A	T		neurobeachin a	nbeaa	106024390	non_coding_transcript_variant
9230	NC_047575.1	40688621		124175:109:+	A	T		neurobeachin a	nbeaa	106024390	non_coding_transcript_variant
9231	NC_047575.1	40688621		124175:109:+	A	T		neurobeachin a	nbeaa	106024390	non_coding_transcript_variant
9232	NC_047575.1	40688621		124175:109:+	A	T		neurobeachin a	nbeaa	106024390	non_coding_transcript_variant
9233	NC_047575.1	40688621		124175:109:+	A	T		neurobeachin a	nbeaa	106024390	non_coding_transcript_variant
9849	NC_047576.1	11285549		133382:64:+	A	G		neurocan b	ncanb	105011508	non_coding_transcript_variant
9851	NC_047576.1	11285549		133385:61:-	A	G		neurocan b	ncanb	105011508	non_coding_transcript_variant
3887	NC_047571.1	33564198		54695:28:+	C	T		NADH:ubiquinone oxidoreductase core subunit V2	ndufv2	105025324	non_coding_transcript_variant
3888	NC_047571.1	33564198		54695:28:+	C	T		NADH:ubiquinone oxidoreductase core subunit V2	ndufv2	105025324	non_coding_transcript_variant
3889	NC_047571.1	33564198		54695:28:+	C	T		NADH:ubiquinone oxidoreductase core subunit V2	ndufv2	105025324	non_coding_transcript_variant
28160	NC_047588.1	31515048		357641:102:-	A	G		NIMA-related kinase 11	nek11	105018865	non_coding_transcript_variant
32762	NC_047592.1	9377510		405650:44:-	A	T		neurexin 2b	nrxn2b	105020722	non_coding_transcript_variant
32763	NC_047592.1	9377510		405650:44:-	A	T		neurexin 2b	nrxn2b	105020722	non_coding_transcript_variant
32764	NC_047592.1	9377510		405650:44:-	A	T		neurexin 2b	nrxn2b	105020722	non_coding_transcript_variant
32765	NC_047592.1	9377510		405650:44:-	A	T		neurexin 2b	nrxn2b	105020722	non_coding_transcript_variant
32766	NC_047592.1	9377510		405650:44:-	A	T		neurexin 2b	nrxn2b	105020722	non_coding_transcript_variant
32767	NC_047592.1	9377510		405650:44:-	A	T		neurexin 2b	nrxn2b	105020722	non_coding_transcript_variant
32768	NC_047592.1	9377510		405650:44:-	A	T		neurexin 2b	nrxn2b	105020722	non_coding_transcript_variant
32769	NC_047592.1	9377510		405650:44:-	A	T		neurexin 2b	nrxn2b	105020722	non_coding_transcript_variant
32770	NC_047592.1	9377510		405650:44:-	A	T		neurexin 2b	nrxn2b	105020722	non_coding_transcript_variant
32771	NC_047592.1	9377510		405650:44:-	A	T		neurexin 2b	nrxn2b	105020722	non_coding_transcript_variant
32772	NC_047592.1	9377510		405650:44:-	A	T		neurexin 2b	nrxn2b	105020722	non_coding_transcript_variant
32773	NC_047592.1	9377510		405650:44:-	A	T		neurexin 2b	nrxn2b	105020722	non_coding_transcript_variant
20664	NC_047584.1	6746984		270096:288:+	G	A		obscurin like cytoskeletal adaptor 1b	obsl1b	105026537	non_coding_transcript_variant
20665	NC_047584.1	6746984		270096:288:+	G	A		obscurin like cytoskeletal adaptor 1b	obsl1b	105026537	non_coding_transcript_variant
20666	NC_047584.1	6746984		270096:288:+	G	A		obscurin like cytoskeletal adaptor 1b	obsl1b	105026537	non_coding_transcript_variant
20667	NC_047584.1	6746984		270096:288:+	G	A		obscurin like cytoskeletal adaptor 1b	obsl1b	105026537	non_coding_transcript_variant
20668	NC_047584.1	6746984		270096:288:+	G	A		obscurin like cytoskeletal adaptor 1b	obsl1b	105026537	non_coding_transcript_variant
20669	NC_047584.1	6746984		270096:288:+	G	A		obscurin like cytoskeletal adaptor 1b	obsl1b	105026537	non_coding_transcript_variant
20676	NC_047584.1	6746984		270099:40:-	G	A		obscurin like cytoskeletal adaptor 1b	obsl1b	105026537	non_coding_transcript_variant
20677	NC_047584.1	6746984		270099:40:-	G	A		obscurin like cytoskeletal adaptor 1b	obsl1b	105026537	non_coding_transcript_variant
20678	NC_047584.1	6746984		270099:40:-	G	A		obscurin like cytoskeletal adaptor 1b	obsl1b	105026537	non_coding_transcript_variant
20679	NC_047584.1	6746984		270099:40:-	G	A		obscurin like cytoskeletal adaptor 1b	obsl1b	105026537	non_coding_transcript_variant
20680	NC_047584.1	6746984		270099:40:-	G	A		obscurin like cytoskeletal adaptor 1b	obsl1b	105026537	non_coding_transcript_variant
20681	NC_047584.1	6746984		270099:40:-	G	A		obscurin like cytoskeletal adaptor 1b	obsl1b	105026537	non_coding_transcript_variant
6743	NC_047574.1	4446819		91196:159:-	A	G		phosphatase domain containing paladin 1a	pald1a	105008972	non_coding_transcript_variant
6744	NC_047574.1	4446819		91196:159:-	A	G		phosphatase domain containing paladin 1a	pald1a	105008972	non_coding_transcript_variant
6745	NC_047574.1	4446819		91196:159:-	A	G		phosphatase domain containing paladin 1a	pald1a	105008972	non_coding_transcript_variant
6746	NC_047574.1	4446819		91196:159:-	A	G		phosphatase domain containing paladin 1a	pald1a	105008972	non_coding_transcript_variant
6747	NC_047574.1	4446819		91196:159:-	A	G		phosphatase domain containing paladin 1a	pald1a	105008972	non_coding_transcript_variant
6748	NC_047574.1	4446819		91196:159:-	A	G		phosphatase domain containing paladin 1a	pald1a	105008972	non_coding_transcript_variant
4257	NC_047572.1	10471036		60538:268:+	G	T		protocadherin 11	pcdh11	105021149	non_coding_transcript_variant
4259	NC_047572.1	10471036		60541:75:-	G	T		protocadherin 11	pcdh11	105021149	non_coding_transcript_variant
9658	NC_047576.1	7665386		131668:40:+	G	T		peroxisomal biogenesis factor 5-like a	pex5la	105011384	non_coding_transcript_variant
9659	NC_047576.1	7665386		131668:40:+	G	T		peroxisomal biogenesis factor 5-like a	pex5la	105011384	non_coding_transcript_variant
9660	NC_047576.1	7665386		131668:40:+	G	T		peroxisomal biogenesis factor 5-like a	pex5la	105011384	non_coding_transcript_variant
9661	NC_047576.1	7665386		131668:40:+	G	T		peroxisomal biogenesis factor 5-like a	pex5la	105011384	non_coding_transcript_variant
486	NC_047569.1	23181279		10551:253:+	A	C		uncharacterized protein proca1 isoform X1	proca1	105025516	non_coding_transcript_variant
487	NC_047569.1	23181279		10551:253:+	A	C		uncharacterized protein proca1 isoform X1	proca1	105025516	non_coding_transcript_variant
32428	NC_047592.1	2539415		402958:34:+	T	A		PC4 and SFRS1 interacting protein 1b	psip1b	105008720	non_coding_transcript_variant
32434	NC_047592.1	2539415		402962:329:-	T	A		PC4 and SFRS1 interacting protein 1b	psip1b	105008720	non_coding_transcript_variant
6171	NC_047573.1	21323581		81101:64:+	G	T		regulator of G protein signaling 17	rgs17	105021216	non_coding_transcript_variant
6172	NC_047573.1	21323581		81101:64:+	G	T		regulator of G protein signaling 17	rgs17	105021216	non_coding_transcript_variant
6173	NC_047573.1	21323581		81101:64:+	G	T		regulator of G protein signaling 17	rgs17	105021216	non_coding_transcript_variant
6177	NC_047573.1	21323581		81104:274:-	G	T		regulator of G protein signaling 17	rgs17	105021216	non_coding_transcript_variant
6178	NC_047573.1	21323581		81104:274:-	G	T		regulator of G protein signaling 17	rgs17	105021216	non_coding_transcript_variant
6179	NC_047573.1	21323581		81104:274:-	G	T		regulator of G protein signaling 17	rgs17	105021216	non_coding_transcript_variant
9780	NC_047576.1	8340537		131982:8:-	C	A		sphingosine-1-phosphate receptor 1	s1pr1	105011380	upstream_gene_variant
9992	NC_047576.1	13923316		134684:178:-	G	A		sema domain, transmembrane domain (TM), and cytoplasmic domain, (semaphorin) 6Bb	sema6bb	105011670	non_coding_transcript_variant
9993	NC_047576.1	13923316		134684:178:-	G	A		sema domain, transmembrane domain (TM), and cytoplasmic domain, (semaphorin) 6Bb	sema6bb	105011670	non_coding_transcript_variant
9994	NC_047576.1	13923316		134684:178:-	G	A		sema domain, transmembrane domain (TM), and cytoplasmic domain, (semaphorin) 6Bb	sema6bb	105011670	non_coding_transcript_variant
9995	NC_047576.1	13923316		134684:178:-	G	A		sema domain, transmembrane domain (TM), and cytoplasmic domain, (semaphorin) 6Bb	sema6bb	105011670	non_coding_transcript_variant
27229	NC_047588.1	7233349		346242:309:-	A	G		C-type lectin domain containing 1	si:ch73-86n18.1	105028235	upstream_gene_variant
10319	NC_047576.1	18088399		136854:146:+	T	G		collagen alpha-1(I) chain	si:dkey-21p1.3	105026384	non_coding_transcript_variant
10325	NC_047576.1	18088399		136857:236:-	T	G		collagen alpha-1(I) chain	si:dkey-21p1.3	105026384	non_coding_transcript_variant
5116	NC_047572.1	24465469		67081:64:+	T	G		solute carrier family 25 member 51b	slc25a51b	105026166	downstream_gene_variant
5120	NC_047572.1	24465469		67081:64:+	T	G		solute carrier family 25 member 51b	slc25a51b	105026166	downstream_gene_variant
5121	NC_047572.1	24465469		67081:64:+	T	G		solute carrier family 25 member 51b	slc25a51b	105026166	downstream_gene_variant
5123	NC_047572.1	24465469		67084:215:-	T	G		solute carrier family 25 member 51b	slc25a51b	105026166	downstream_gene_variant
5127	NC_047572.1	24465469		67084:215:-	T	G		solute carrier family 25 member 51b	slc25a51b	105026166	downstream_gene_variant
5128	NC_047572.1	24465469		67084:215:-	T	G		solute carrier family 25 member 51b	slc25a51b	105026166	downstream_gene_variant
9586	NC_047576.1	921022		128757:244:+	G	A		ST6 (alpha-N-acetyl-neuraminyl-2,3-beta-galactosyl-1,3)-N-acetylgalactosaminide alpha-2,6-sialyltransferase 5b	st6galnac5b	105028133	non_coding_transcript_variant
9587	NC_047576.1	921022		128757:244:+	G	A		ST6 (alpha-N-acetyl-neuraminyl-2,3-beta-galactosyl-1,3)-N-acetylgalactosaminide alpha-2,6-sialyltransferase 5b	st6galnac5b	105028133	non_coding_transcript_variant
9590	NC_047576.1	921022		128760:137:-	G	A		ST6 (alpha-N-acetyl-neuraminyl-2,3-beta-galactosyl-1,3)-N-acetylgalactosaminide alpha-2,6-sialyltransferase 5b	st6galnac5b	105028133	non_coding_transcript_variant
9591	NC_047576.1	921022		128760:137:-	G	A		ST6 (alpha-N-acetyl-neuraminyl-2,3-beta-galactosyl-1,3)-N-acetylgalactosaminide alpha-2,6-sialyltransferase 5b	st6galnac5b	105028133	non_coding_transcript_variant
25017	NC_047586.1	24618967		318619:50:+	G	A		syntaxin binding protein 5a (tomosyn)	stxbp5a	105005769	non_coding_transcript_variant
25018	NC_047586.1	24618967		318619:50:+	G	A		syntaxin binding protein 5a (tomosyn)	stxbp5a	105005769	non_coding_transcript_variant
25019	NC_047586.1	24618967		318619:50:+	G	A		syntaxin binding protein 5a (tomosyn)	stxbp5a	105005769	non_coding_transcript_variant
25020	NC_047586.1	24618967		318619:50:+	G	A		syntaxin binding protein 5a (tomosyn)	stxbp5a	105005769	non_coding_transcript_variant
25021	NC_047586.1	24618967		318619:50:+	G	A		syntaxin binding protein 5a (tomosyn)	stxbp5a	105005769	non_coding_transcript_variant
25022	NC_047586.1	24618967		318619:50:+	G	A		syntaxin binding protein 5a (tomosyn)	stxbp5a	105005769	non_coding_transcript_variant
25113	NC_047586.1	24618967		318622:323:-	G	A		syntaxin binding protein 5a (tomosyn)	stxbp5a	105005769	non_coding_transcript_variant
25114	NC_047586.1	24618967		318622:323:-	G	A		syntaxin binding protein 5a (tomosyn)	stxbp5a	105005769	non_coding_transcript_variant
25115	NC_047586.1	24618967		318622:323:-	G	A		syntaxin binding protein 5a (tomosyn)	stxbp5a	105005769	non_coding_transcript_variant
25116	NC_047586.1	24618967		318622:323:-	G	A		syntaxin binding protein 5a (tomosyn)	stxbp5a	105005769	non_coding_transcript_variant
25117	NC_047586.1	24618967		318622:323:-	G	A		syntaxin binding protein 5a (tomosyn)	stxbp5a	105005769	non_coding_transcript_variant
25118	NC_047586.1	24618967		318622:323:-	G	A		syntaxin binding protein 5a (tomosyn)	stxbp5a	105005769	non_coding_transcript_variant
19327	NC_047582.1	33223145		248608:40:+	C	T		T cell activation RhoGTPase activating protein b	tagapb	105015330	downstream_gene_variant
19331	NC_047582.1	33223145		248612:330:-	C	T		T cell activation RhoGTPase activating protein b	tagapb	105015330	downstream_gene_variant
29529	NC_047589.1	22064401		374266:313:+	C	T		transcription factor AP-2 alpha	tfap2a	105019522	non_coding_transcript_variant
29530	NC_047589.1	22064401		374266:313:+	C	T		transcription factor AP-2 alpha	tfap2a	105019522	non_coding_transcript_variant
29531	NC_047589.1	22064401		374266:313:+	C	T		transcription factor AP-2 alpha	tfap2a	105019522	non_coding_transcript_variant
29532	NC_047589.1	22064401		374266:313:+	C	T		transcription factor AP-2 alpha	tfap2a	105019522	non_coding_transcript_variant
29533	NC_047589.1	22064401		374266:313:+	C	T		transcription factor AP-2 alpha	tfap2a	105019522	non_coding_transcript_variant
29534	NC_047589.1	22064401		374266:313:+	C	T		transcription factor AP-2 alpha	tfap2a	105019522	non_coding_transcript_variant
29535	NC_047589.1	22064401		374266:313:+	C	T		transcription factor AP-2 alpha	tfap2a	105019522	non_coding_transcript_variant
29536	NC_047589.1	22064401		374266:313:+	C	T		transcription factor AP-2 alpha	tfap2a	105019522	non_coding_transcript_variant
29545	NC_047589.1	22064401		374269:47:-	C	T		transcription factor AP-2 alpha	tfap2a	105019522	non_coding_transcript_variant
29546	NC_047589.1	22064401		374269:47:-	C	T		transcription factor AP-2 alpha	tfap2a	105019522	non_coding_transcript_variant
29547	NC_047589.1	22064401		374269:47:-	C	T		transcription factor AP-2 alpha	tfap2a	105019522	non_coding_transcript_variant
29548	NC_047589.1	22064401		374269:47:-	C	T		transcription factor AP-2 alpha	tfap2a	105019522	non_coding_transcript_variant
29549	NC_047589.1	22064401		374269:47:-	C	T		transcription factor AP-2 alpha	tfap2a	105019522	non_coding_transcript_variant
29550	NC_047589.1	22064401		374269:47:-	C	T		transcription factor AP-2 alpha	tfap2a	105019522	non_coding_transcript_variant
29551	NC_047589.1	22064401		374269:47:-	C	T		transcription factor AP-2 alpha	tfap2a	105019522	non_coding_transcript_variant
29552	NC_047589.1	22064401		374269:47:-	C	T		transcription factor AP-2 alpha	tfap2a	105019522	non_coding_transcript_variant
931	NC_047569.1	36232148		16746:199:+	A	C		transcription factor Dp-2	tfdp2	105026801	non_coding_transcript_variant
945	NC_047569.1	36232148		16749:101:-	A	C		transcription factor Dp-2	tfdp2	105026801	non_coding_transcript_variant
27580	NC_047588.1	15065884		350007:303:+	T	C		toll-like receptor 18	tlr18	105028681	non_coding_transcript_variant
27581	NC_047588.1	15065884		350007:303:+	T	C		toll-like receptor 18	tlr18	105028681	non_coding_transcript_variant
27584	NC_047588.1	15070595		350012:146:+	G	A		toll-like receptor 18	tlr18	105028681	non_coding_transcript_variant
27585	NC_047588.1	15070595		350012:146:+	G	A		toll-like receptor 18	tlr18	105028681	non_coding_transcript_variant
27588	NC_047588.1	15070595		350016:224:-	G	A		toll-like receptor 18	tlr18	105028681	non_coding_transcript_variant
27589	NC_047588.1	15070595		350016:224:-	G	A		toll-like receptor 18	tlr18	105028681	non_coding_transcript_variant
27486	NC_047588.1	12720245		348909:100:+	G	T		transmembrane protein 106Ba	tmem106ba	105021891	non_coding_transcript_variant
27487	NC_047588.1	12720245		348909:100:+	G	T		transmembrane protein 106Ba	tmem106ba	105021891	non_coding_transcript_variant
27492	NC_047588.1	12720261		348909:116:+	T	A		transmembrane protein 106Ba	tmem106ba	105021891	non_coding_transcript_variant
27493	NC_047588.1	12720261		348909:116:+	T	A		transmembrane protein 106Ba	tmem106ba	105021891	non_coding_transcript_variant
27498	NC_047588.1	12720261		348912:137:-	T	A		transmembrane protein 106Ba	tmem106ba	105021891	non_coding_transcript_variant
27499	NC_047588.1	12720261		348912:137:-	T	A		transmembrane protein 106Ba	tmem106ba	105021891	non_coding_transcript_variant
27504	NC_047588.1	12720245		348912:153:-	G	T		transmembrane protein 106Ba	tmem106ba	105021891	non_coding_transcript_variant
27505	NC_047588.1	12720245		348912:153:-	G	T		transmembrane protein 106Ba	tmem106ba	105021891	non_coding_transcript_variant
12338	NC_047578.1	15252696		165014:113:+	T	C		trafficking protein particle complex 9	trappc9	105012625	non_coding_transcript_variant
12340	NC_047578.1	15252696		165018:255:-	T	C		trafficking protein particle complex 9	trappc9	105012625	non_coding_transcript_variant
6047	NC_047573.1	16684349		79088:305:+	A	G		WAP, follistatin/kazal, immunoglobulin, kunitz and netrin domain containing 2b	wfikkn2b	105025054	downstream_gene_variant
6050	NC_047573.1	16684349		79091:26:-	A	G		WAP, follistatin/kazal, immunoglobulin, kunitz and netrin domain containing 2b	wfikkn2b	105025054	downstream_gene_variant
